# Supplementary material for: Modelling continuous abstinence rates over time from clinical trials of pharmacological interventions for smoking cessation
Source: Addiction. 2019 Jan 29;114(5):787–97. doi: 10.1111/add.14549 (PMC6492005; doi:10.1111/add.14549)
Supplement: Supplementary file 1 — Appendix S1 Excel file containing details of all studies considered for inclusion. [file ADD-114-787-s003.xlsx]

## Sheet: 1. Continuous abstinence
Reference	Pubmed ID	ID	Year	Start year	Country	Sample type	Pharmacology	N	Treatment duration (weeks)	1	2	3	4	5	6	7	8	10	11	12	13	14	16	18	20	22	24	26	30	36	38	39	52	64	70	76	104	182	208
Anthenelli, R. M., Benowitz, N. L., West, R., St Aubin, L., McRae, T., Lawrence, D., Ascher, J., Russ, C., Krishen, A., Evins, A. (2016). Neuropsychiatric safety and efficacy of varenicline, bupropion, and nicotine patch in smokers with and without psychiatric disorders (EAGLES): a double-blind, randomised, placebo-controlled clinical trial. Lancet. DOI: 10.1016/S0140-6736(16)30272-0	27116918	1	2016	2011	16	Psychiatric & Non-	Placebo	2035	12											12.5							9.4
Anthenelli, R. M., Benowitz, N. L., West, R., St Aubin, L., McRae, T., Lawrence, D., Ascher, J., Russ, C., Krishen, A., Evins, A. (2016). Neuropsychiatric safety and efficacy of varenicline, bupropion, and nicotine patch in smokers with and without psychiatric disorders (EAGLES): a double-blind, randomised, placebo-controlled clinical trial. Lancet. DOI: 10.1016/S0140-6736(16)30272-0	27116918	1	2016	2011	16	Psychiatric & Non-	NRT patch	2038	12											23.4							15.7
Anthenelli, R. M., Benowitz, N. L., West, R., St Aubin, L., McRae, T., Lawrence, D., Ascher, J., Russ, C., Krishen, A., Evins, A. (2016). Neuropsychiatric safety and efficacy of varenicline, bupropion, and nicotine patch in smokers with and without psychiatric disorders (EAGLES): a double-blind, randomised, placebo-controlled clinical trial. Lancet. DOI: 10.1016/S0140-6736(16)30272-0	27116918	1	2016	2011	16	Psychiatric & Non-	Bupropion	2034	12											22.6							16.2
Anthenelli, R. M., Benowitz, N. L., West, R., St Aubin, L., McRae, T., Lawrence, D., Ascher, J., Russ, C., Krishen, A., Evins, A. (2016). Neuropsychiatric safety and efficacy of varenicline, bupropion, and nicotine patch in smokers with and without psychiatric disorders (EAGLES): a double-blind, randomised, placebo-controlled clinical trial. Lancet. DOI: 10.1016/S0140-6736(16)30272-0	27116918	1	2016	2011	16	Psychiatric & Non-	Varenicline	2037	12											33.5							21.8
Anthenelli, R. M., Benowitz, N. L., West, R., St Aubin, L., McRae, T., Lawrence, D., Ascher, J., Russ, C., Krishen, A., Evins, A. (2016). Neuropsychiatric safety and efficacy of varenicline, bupropion, and nicotine patch in smokers with and without psychiatric disorders (EAGLES): a double-blind, randomised, placebo-controlled clinical trial. Lancet. DOI: 10.1016/S0140-6736(16)30272-0	27116918	1	2016	2011	16	Psychiatric	Bupropion	989	12											19.3							13.7
Anthenelli, R. M., Benowitz, N. L., West, R., St Aubin, L., McRae, T., Lawrence, D., Ascher, J., Russ, C., Krishen, A., Evins, A. (2016). Neuropsychiatric safety and efficacy of varenicline, bupropion, and nicotine patch in smokers with and without psychiatric disorders (EAGLES): a double-blind, randomised, placebo-controlled clinical trial. Lancet. DOI: 10.1016/S0140-6736(16)30272-0	27116918	1	2016	2011	16	Non-psychiatric	Bupropion	1017	12											26.1							18.8
Anthenelli, R. M., Benowitz, N. L., West, R., St Aubin, L., McRae, T., Lawrence, D., Ascher, J., Russ, C., Krishen, A., Evins, A. (2016). Neuropsychiatric safety and efficacy of varenicline, bupropion, and nicotine patch in smokers with and without psychiatric disorders (EAGLES): a double-blind, randomised, placebo-controlled clinical trial. Lancet. DOI: 10.1016/S0140-6736(16)30272-0	27116918	1	2016	2011	16	Psychiatric	NRT patch	1006	12											20.4							13
Anthenelli, R. M., Benowitz, N. L., West, R., St Aubin, L., McRae, T., Lawrence, D., Ascher, J., Russ, C., Krishen, A., Evins, A. (2016). Neuropsychiatric safety and efficacy of varenicline, bupropion, and nicotine patch in smokers with and without psychiatric disorders (EAGLES): a double-blind, randomised, placebo-controlled clinical trial. Lancet. DOI: 10.1016/S0140-6736(16)30272-0	27116918	1	2016	2011	16	Non-psychiatric	NRT patch	1016	12											26.4							18.5
Anthenelli, R. M., Benowitz, N. L., West, R., St Aubin, L., McRae, T., Lawrence, D., Ascher, J., Russ, C., Krishen, A., Evins, A. (2016). Neuropsychiatric safety and efficacy of varenicline, bupropion, and nicotine patch in smokers with and without psychiatric disorders (EAGLES): a double-blind, randomised, placebo-controlled clinical trial. Lancet. DOI: 10.1016/S0140-6736(16)30272-0	27116918	1	2016	2011	16	Psychiatric	Placebo	999	12											11.4							8.3
Anthenelli, R. M., Benowitz, N. L., West, R., St Aubin, L., McRae, T., Lawrence, D., Ascher, J., Russ, C., Krishen, A., Evins, A. (2016). Neuropsychiatric safety and efficacy of varenicline, bupropion, and nicotine patch in smokers with and without psychiatric disorders (EAGLES): a double-blind, randomised, placebo-controlled clinical trial. Lancet. DOI: 10.1016/S0140-6736(16)30272-0	27116918	1	2016	2011	16	Non-psychiatric	Placebo	1015	12											13.7							10.5
Anthenelli, R. M., Benowitz, N. L., West, R., St Aubin, L., McRae, T., Lawrence, D., Ascher, J., Russ, C., Krishen, A., Evins, A. (2016). Neuropsychiatric safety and efficacy of varenicline, bupropion, and nicotine patch in smokers with and without psychiatric disorders (EAGLES): a double-blind, randomised, placebo-controlled clinical trial. Lancet. DOI: 10.1016/S0140-6736(16)30272-0	27116918	1	2016	2011	16	Psychiatric	Varenicline	990	12											29.2							18.3
Anthenelli, R. M., Benowitz, N. L., West, R., St Aubin, L., McRae, T., Lawrence, D., Ascher, J., Russ, C., Krishen, A., Evins, A. (2016). Neuropsychiatric safety and efficacy of varenicline, bupropion, and nicotine patch in smokers with and without psychiatric disorders (EAGLES): a double-blind, randomised, placebo-controlled clinical trial. Lancet. DOI: 10.1016/S0140-6736(16)30272-0	27116918	1	2016	2011	16	Non-psychiatric	Varenicline	1026	12											38							25.5
Aubin H, Bobak A, Britton J, Oncken C, Billing C, Gong J, Williams K, Reeves K (2008) Varenicline versus transdermal nicotine patch for smoking cessation: results from a randomised open-label trial. Thorax 63(8):717–724	18263663	2	2008	2005	5	Smokers	NRT patch	370	10									43.2									27.3						20.3
Aubin H, Bobak A, Britton J, Oncken C, Billing C, Gong J, Williams K, Reeves K (2008) Varenicline versus transdermal nicotine patch for smoking cessation: results from a randomised open-label trial. Thorax 63(8):717–724	18263663	2	2008	2005	5	Smokers	Varenicline	376	12											55.9							32.4						26.1
Aubin H, Bobak A, Britton J, Oncken C, Billing C, Gong J, Williams K, Reeves K (2008) Varenicline versus transdermal nicotine patch for smoking cessation: results from a randomised open-label trial. Thorax 63(8):717–724	18263663	2	2008	2005	Belgium	Smokers	NRT patch	53	10									58.5
Aubin H, Bobak A, Britton J, Oncken C, Billing C, Gong J, Williams K, Reeves K (2008) Varenicline versus transdermal nicotine patch for smoking cessation: results from a randomised open-label trial. Thorax 63(8):717–724	18263663	2	2008	2005	France	Smokers	NRT patch	31	10									35.5
Aubin H, Bobak A, Britton J, Oncken C, Billing C, Gong J, Williams K, Reeves K (2008) Varenicline versus transdermal nicotine patch for smoking cessation: results from a randomised open-label trial. Thorax 63(8):717–724	18263663	2	2008	2005	Netherlands	Smokers	NRT patch	64	10									59.4
Aubin H, Bobak A, Britton J, Oncken C, Billing C, Gong J, Williams K, Reeves K (2008) Varenicline versus transdermal nicotine patch for smoking cessation: results from a randomised open-label trial. Thorax 63(8):717–724	18263663	2	2008	2005	UK	Smokers	NRT patch	115	10									30.4
Aubin H, Bobak A, Britton J, Oncken C, Billing C, Gong J, Williams K, Reeves K (2008) Varenicline versus transdermal nicotine patch for smoking cessation: results from a randomised open-label trial. Thorax 63(8):717–724	18263663	2	2008	2005	USA	Smokers	NRT patch	107	10									42.1
Aubin H, Bobak A, Britton J, Oncken C, Billing C, Gong J, Williams K, Reeves K (2008) Varenicline versus transdermal nicotine patch for smoking cessation: results from a randomised open-label trial. Thorax 63(8):717–724	18263663	2	2008	2005	Belgium	Smokers	Varenicline	55	12											47.3
Aubin H, Bobak A, Britton J, Oncken C, Billing C, Gong J, Williams K, Reeves K (2008) Varenicline versus transdermal nicotine patch for smoking cessation: results from a randomised open-label trial. Thorax 63(8):717–724	18263663	2	2008	2005	France	Smokers	Varenicline	35	12											51.4
Aubin H, Bobak A, Britton J, Oncken C, Billing C, Gong J, Williams K, Reeves K (2008) Varenicline versus transdermal nicotine patch for smoking cessation: results from a randomised open-label trial. Thorax 63(8):717–724	18263663	2	2008	2005	Netherlands	Smokers	Varenicline	65	12											60
Aubin H, Bobak A, Britton J, Oncken C, Billing C, Gong J, Williams K, Reeves K (2008) Varenicline versus transdermal nicotine patch for smoking cessation: results from a randomised open-label trial. Thorax 63(8):717–724	18263663	2	2008	2005	UK	Smokers	Varenicline	116	12											57.8
Aubin H, Bobak A, Britton J, Oncken C, Billing C, Gong J, Williams K, Reeves K (2008) Varenicline versus transdermal nicotine patch for smoking cessation: results from a randomised open-label trial. Thorax 63(8):717–724	18263663	2	2008	2005	USA	Smokers	Varenicline	105	12											57.1
Gonzales D, Rennard S, Nides M, Oncken C, Azoulay S, Billing C, Watsky E, Gong J, Williams K, Reeves K (2006) Varenicline, an alpha4beta2 nicotinic acetylcholine receptor partial agonist, vs sustained-release bupropion and placebo for smoking cessation: a randomized controlled trial. JAMA 296(1):47–55	16820546	3	2006	2003	USA	smokers	Placebo	344	12											17.7							10.5						8.4
Gonzales D, Rennard S, Nides M, Oncken C, Azoulay S, Billing C, Watsky E, Gong J, Williams K, Reeves K (2006) Varenicline, an alpha4beta2 nicotinic acetylcholine receptor partial agonist, vs sustained-release bupropion and placebo for smoking cessation: a randomized controlled trial. JAMA 296(1):47–55	16820546	3	2006	2003	USA	smokers	Bupropion	329	12											29.5							20.7						16.1
Gonzales D, Rennard S, Nides M, Oncken C, Azoulay S, Billing C, Watsky E, Gong J, Williams K, Reeves K (2006) Varenicline, an alpha4beta2 nicotinic acetylcholine receptor partial agonist, vs sustained-release bupropion and placebo for smoking cessation: a randomized controlled trial. JAMA 296(1):47–55	16820546	3	2006	2003	USA	smokers	Varenicline	352	12											44							29.5						21.9
Jorenby D, Hays J, Rigotti N, Azoulay S, Watsky E, Williams K, Billing C, Gong J, Reeves K (2006). Efficacy of varenicline, an alpha4beta2 nicotinic acetylcholine receptor partial agonist, vs placebo or sustained-release bupropion for smoking cessation: a randomized controlled trial. JAMA 296(1):56–63	16820547	4	2006	2003	USA	smokers	Placebo	341	12											17.6							13.2						10.3
Jorenby D, Hays J, Rigotti N, Azoulay S, Watsky E, Williams K, Billing C, Gong J, Reeves K (2006). Efficacy of varenicline, an alpha4beta2 nicotinic acetylcholine receptor partial agonist, vs placebo or sustained-release bupropion for smoking cessation: a randomized controlled trial. JAMA 296(1):56–63	16820547	4	2006	2003	USA	smokers	Bupropion	342	12											29.8							20.2						14.6
Jorenby D, Hays J, Rigotti N, Azoulay S, Watsky E, Williams K, Billing C, Gong J, Reeves K (2006). Efficacy of varenicline, an alpha4beta2 nicotinic acetylcholine receptor partial agonist, vs placebo or sustained-release bupropion for smoking cessation: a randomized controlled trial. JAMA 296(1):56–63	16820547	4	2006	2003	USA	smokers	Varenicline	344	12											43.9							29.7						23
Nakamura M, Oshima A, Fujimoto Y, Maruyama N, Ishibashi T, Reeves K (2007) Efficacy and tolerability of varenicline, an (alpha)4(beta)2 nicotinic acetylcholine receptor partial agonist, in a 12-week, randomized, placebo-controlled, dose-response study with 40-week follow-up for smoking cessation in Japanese smokers. Clin Ther 29(6):1040–1056	17692720	5	2007	??	Japan	smokers	Placebo	129	12											39.5							29.5						23.3
Nakamura M, Oshima A, Fujimoto Y, Maruyama N, Ishibashi T, Reeves K (2007) Efficacy and tolerability of varenicline, an (alpha)4(beta)2 nicotinic acetylcholine receptor partial agonist, in a 12-week, randomized, placebo-controlled, dose-response study with 40-week follow-up for smoking cessation in Japanese smokers. Clin Ther 29(6):1040–1056	17692720	5	2007	??	Japan	smokers	Varenicline (all)	387	12											58.6							35.5						30.3
Nakamura M, Oshima A, Fujimoto Y, Maruyama N, Ishibashi T, Reeves K (2007) Efficacy and tolerability of varenicline, an (alpha)4(beta)2 nicotinic acetylcholine receptor partial agonist, in a 12-week, randomized, placebo-controlled, dose-response study with 40-week follow-up for smoking cessation in Japanese smokers. Clin Ther 29(6):1040–1056	17692720	5	2007	??	Japan	smokers	Varenicline (0.25mg)	128	12											54.7							33.6						27.3
Nakamura M, Oshima A, Fujimoto Y, Maruyama N, Ishibashi T, Reeves K (2007) Efficacy and tolerability of varenicline, an (alpha)4(beta)2 nicotinic acetylcholine receptor partial agonist, in a 12-week, randomized, placebo-controlled, dose-response study with 40-week follow-up for smoking cessation in Japanese smokers. Clin Ther 29(6):1040–1056	17692720	5	2007	??	Japan	smokers	Varenicline (0.5mg)	129	12											55.5							35.2						28.9
Nakamura M, Oshima A, Fujimoto Y, Maruyama N, Ishibashi T, Reeves K (2007) Efficacy and tolerability of varenicline, an (alpha)4(beta)2 nicotinic acetylcholine receptor partial agonist, in a 12-week, randomized, placebo-controlled, dose-response study with 40-week follow-up for smoking cessation in Japanese smokers. Clin Ther 29(6):1040–1056	17692720	5	2007	??	Japan	smokers	Varenicline (1mg)	130	12											65.4							37.7						34.6
Niaura R, Hays J, Jorenby D, Leone F, Pappas J, Reeves K, Williams K, Billing C (2008) The efficacy and safety of varenicline for smoking cessation using a flexible dosing strategy in adult smokers: a randomized controlled trial. Curr Med Res Opin 24(7):1931–1941	18513462	6	2008	2001	USA	smokers	Placebo	155	12							11.6				11.6							9						7.7
Niaura R, Hays J, Jorenby D, Leone F, Pappas J, Reeves K, Williams K, Billing C (2008) The efficacy and safety of varenicline for smoking cessation using a flexible dosing strategy in adult smokers: a randomized controlled trial. Curr Med Res Opin 24(7):1931–1941	18513462	6	2008	2001	USA	smokers	Varenicline	157	12							38.2				40.1							28						22.3
Nides M, Oncken C, Gonzales D, Rennard S, Watsky E, Anziano R, Reeves K (2006) Smoking cessation with varenicline, a selective (alpha)4(beta)2 nicotinic receptor partial agonist: results from a 7-week, randomized, placebo- and bupropion-controlled trial with 1-year follow-up. Arch Intern Med 166(15):1561–1568	16908788	7	2006	2000	USA	smokers	Placebo	127	7							13.8				10.6							7.3						4.9
Nides M, Oncken C, Gonzales D, Rennard S, Watsky E, Anziano R, Reeves K (2006) Smoking cessation with varenicline, a selective (alpha)4(beta)2 nicotinic receptor partial agonist: results from a 7-week, randomized, placebo- and bupropion-controlled trial with 1-year follow-up. Arch Intern Med 166(15):1561–1568	16908788	7	2006	2000	USA	smokers	Bupropion	128	7							28.6				19.8							10.3						6.3
Nides M, Oncken C, Gonzales D, Rennard S, Watsky E, Anziano R, Reeves K (2006) Smoking cessation with varenicline, a selective (alpha)4(beta)2 nicotinic receptor partial agonist: results from a 7-week, randomized, placebo- and bupropion-controlled trial with 1-year follow-up. Arch Intern Med 166(15):1561–1568	16908788	7	2006	2000	USA	smokers	Varenicline (all)	383	7							32.4				20.2							13.2						9.29
Nides M, Oncken C, Gonzales D, Rennard S, Watsky E, Anziano R, Reeves K (2006) Smoking cessation with varenicline, a selective (alpha)4(beta)2 nicotinic receptor partial agonist: results from a 7-week, randomized, placebo- and bupropion-controlled trial with 1-year follow-up. Arch Intern Med 166(15):1561–1568	16908788	7	2006	2000	USA	smokers	Varenicline (0.3mg)	128	7							25.4				16.7							9.5						7.9
Nides M, Oncken C, Gonzales D, Rennard S, Watsky E, Anziano R, Reeves K (2006) Smoking cessation with varenicline, a selective (alpha)4(beta)2 nicotinic receptor partial agonist: results from a 7-week, randomized, placebo- and bupropion-controlled trial with 1-year follow-up. Arch Intern Med 166(15):1561–1568	16908788	7	2006	2000	USA	smokers	Varenicline (1mg)	128	7							31				15.1							9.5						5.6
Nides M, Oncken C, Gonzales D, Rennard S, Watsky E, Anziano R, Reeves K (2006) Smoking cessation with varenicline, a selective (alpha)4(beta)2 nicotinic receptor partial agonist: results from a 7-week, randomized, placebo- and bupropion-controlled trial with 1-year follow-up. Arch Intern Med 166(15):1561–1568	16908788	7	2006	2000	USA	smokers	Varenicline (2mg)	127	7							40.8				28.8							20.8						14.4
Rigotti N, Pipe A, Benowitz N, Arteaga C, Garza D, Tonstad S (2010) Efficacy and safety of varenicline for smoking cessation in patients with cardiovascular disease: a randomized trial. Circulation 121(2):221–229	20048210	8	2010	2006	15	stable cardiovascular disease	Placebo	359	12											13.9							9.5						7.2
Rigotti N, Pipe A, Benowitz N, Arteaga C, Garza D, Tonstad S (2010) Efficacy and safety of varenicline for smoking cessation in patients with cardiovascular disease: a randomized trial. Circulation 121(2):221–229	20048210	8	2010	2006	15	stable cardiovascular disease	Varenicline	355	12											47							28.2						19.2
Tashkin D, Rennard S, Hays J, Ma W, Lawrence D, Lee T (2011). Effects of varenicline on smoking cessation in patients with mild to moderate COPD: a randomized controlled trial. Chest 139(3):591–599	20864613	9	2011	2006	4	COPD	Placebo	254	12											8.8							7.2						5.6
Tashkin D, Rennard S, Hays J, Ma W, Lawrence D, Lee T (2011). Effects of varenicline on smoking cessation in patients with mild to moderate COPD: a randomized controlled trial. Chest 139(3):591–599	20864613	9	2011	2006	4	COPD	Varenicline	250	12											42.3							25.8						18.6
Coleman T , Cooper S , Thornton JG , Grainge MJ , Watts K , Britton J , et al. A randomized trial of nicotine-replacement therapy patches in pregnancy . New England Journal of Medicine 2012 ; 366 : 808 - 18 .	22375972	10	2012	2007	UK	pregnant women	Placebo	525	4								2.8
Coleman T , Cooper S , Thornton JG , Grainge MJ , Watts K , Britton J , et al. A randomized trial of nicotine-replacement therapy patches in pregnancy . New England Journal of Medicine 2012 ; 366 : 808 - 18 .	22375972	10	2012	2007	UK	pregnant women	NRT	525	4								7.2
J.S. Ahluwalia, S.E. McNagny, W.S. Clar. Smoking cessation among inner-city African Americans using the nicotine transdermal patch. J. Gen. Intern. Med.1998, 13, pp. 1–8	PMC1496888	11	1998	1993	USA	low SES AAs	placebo	205	10									13.7										11.7
J.S. Ahluwalia, S.E. McNagny, W.S. Clar. Smoking cessation among inner-city African Americans using the nicotine transdermal patch. J. Gen. Intern. Med.1998, 13, pp. 1–8	PMC1496888	11	1998	1993	USA	low SES AAs	nicotine patch	205	10									21.5										17.1
Wisborg K , Henriksen TB , Jespersen LB , Secher NJ . Nicotine patches for pregnant smokers: a randomized controlled study . Obstetrics & Gynecology 2000 ; 96 ( 6 ): 967 - 71 .	11084187	12	2000	1995	Denmark	pregnant women	Placebo	126	11								29		26			25							18						14
Wisborg K , Henriksen TB , Jespersen LB , Secher NJ . Nicotine patches for pregnant smokers: a randomized controlled study . Obstetrics & Gynecology 2000 ; 96 ( 6 ): 967 - 71 .	11084187	12	2000	1995	Denmark	pregnant women	NRT	124	11								37		32			28							21						15
Evins A., Cather C., Deckersbach T., Freudenreich O., Culhane M., Olm-Shipman C. et al. Double-blind, placebo-controlled trial of bupropion sustained-release for smoking cessation in schizophrenia. J Clin Psychopharmacol 2005; 25: 218–25.	15876899	13	2005	??	USA	schizophrenics	placebo	28	12											0
Evins A., Cather C., Deckersbach T., Freudenreich O., Culhane M., Olm-Shipman C. et al. Double-blind, placebo-controlled trial of bupropion sustained-release for smoking cessation in schizophrenia. J Clin Psychopharmacol 2005; 25: 218–25.	15876899	13	2005	??	USA	schizophrenics	Bupropion	25	12											16
George T., Vessicchio J., Termine A., Bregartner T., Feingold A., Rounsaville B.et al. A placebo controlled trial of bupropion for smoking cessation in schizophrenia. Biol Psychiatry 2002; 52: 53–61.	12079730	14	2002	??	USA	schizophrenics	Placebo	16	8								12.5
George T., Vessicchio J., Termine A., Bregartner T., Feingold A., Rounsaville B.et al. A placebo controlled trial of bupropion for smoking cessation in schizophrenia. Biol Psychiatry 2002; 52: 53–61.	12079730	14	2002	??	USA	schizophrenics	Bupropion	16	8								50
Bullen C, Howe C, Laugesen M, et al. Electronic cigarettes for smoking cessation: a randomised controlled trial. Lancet. 2013, 183(9905), 1629-37	24029165	15	2013	2011	New Zealand	smokers	e-cigarettes (16mg)	289	12				23.2							13.1							7.3
Bullen C, Howe C, Laugesen M, et al. Electronic cigarettes for smoking cessation: a randomised controlled trial. Lancet. 2013, 183(9905), 1629-37	24029165	15	2013	2011	New Zealand	smokers	placebo	73	12				16.4							6.8							4.1
Bullen C, Howe C, Laugesen M, et al. Electronic cigarettes for smoking cessation: a randomised controlled trial. Lancet. 2013, 183(9905), 1629-37	24029165	15	2013	2011	New Zealand	smokers	nicotine patch (21mg)	295	12				15.9							9.2							5.8
Holt S , Timu-Parata C , Ryder-Lewis S , Weatherall M , Beasley R . Efficacy of bupropion in the Indigenous Maori population in New Zealand . Thorax 2005 ; 60 ( 2 ): 120 - 123 .	15681499	16	2005	??	New Zealand	Maori	placebo	46	7			47.8				39.1					17.4							10.9				10.9	10.9
Holt S , Timu-Parata C , Ryder-Lewis S , Weatherall M , Beasley R . Efficacy of bupropion in the Indigenous Maori population in New Zealand . Thorax 2005 ; 60 ( 2 ): 120 - 123 .	15681499	16	2005	??	New Zealand	Maori	Bupropion	88	7			70.5				54.6					44.3							29.6				27.3	21.6
A. Eden. Evins;Corinne. Cather;Sarah. A. Pratt;Gladys. N. Pachas;Susanne. S. Hoeppner;Donald. C. Goff;Eric. D. Achtyes;David. Ayer;David. A. Schoenfeld. Maintenance treatment with varenicline for smoking cessation in patients with schizophrenia and bipolar disorder: a randomized clinical trial. JAMA 2014; 311(2), 145-154.	24399553	17	2014	2008	USA	schizophrenics/bipolar	placebo	47	52																								14.9	11		10.6
A. Eden. Evins;Corinne. Cather;Sarah. A. Pratt;Gladys. N. Pachas;Susanne. S. Hoeppner;Donald. C. Goff;Eric. D. Achtyes;David. Ayer;David. A. Schoenfeld. Maintenance treatment with varenicline for smoking cessation in patients with schizophrenia and bipolar disorder: a randomized clinical trial. JAMA 2014; 311(2), 145-154.	24399553	17	2014	2008	USA	schizophrenics/bipolar	varenicline	40	52																								45	40		30
Agneta. Hjalmarson;Mikael. Franzon;Ake. Westin;Olov. Wiklund. Effect of nicotine nasal spray on smoking cessation: a randomized, placebo-controlled, double-blind study. Arch Intern Med. 1994 Nov 28;154(22):2567-72.	9250233	18	1994	??	Sweden	smokers	placebo	123	52																								15
Agneta. Hjalmarson;Mikael. Franzon;Ake. Westin;Olov. Wiklund. Effect of nicotine nasal spray on smoking cessation: a randomized, placebo-controlled, double-blind study. Arch Intern Med. 1994 Nov 28;154(22):2567-72.	9250233	18	1994	??	Sweden	smokers	nicotine nasal spray	125	52																								27
Arden. Christen;Bradley. Beiswanger;Melissa. Mau;Cheryl. Walker;Dorothy. Hatsukami;Sharon. Allen;Marguerite. Huber;Joni. Jensen;Stephen. Rennard;David. Daughton. Transdermal nicotine for smoking cessation: six-month results from two multicenter controlled clinical trials. JAMA. 1991 Dec 11;266(22):3133-8.	1956099	19	1991	??	??	smokers	placebo	233	6									27									12
Arden. Christen;Bradley. Beiswanger;Melissa. Mau;Cheryl. Walker;Dorothy. Hatsukami;Sharon. Allen;Marguerite. Huber;Joni. Jensen;Stephen. Rennard;David. Daughton. Transdermal nicotine for smoking cessation: six-month results from two multicenter controlled clinical trials. JAMA. 1991 Dec 11;266(22):3133-8.	1956099	19	1991	??	??	smokers	nicotine patch (all)	466	6									54.5									26
Arden. Christen;Bradley. Beiswanger;Melissa. Mau;Cheryl. Walker;Dorothy. Hatsukami;Sharon. Allen;Marguerite. Huber;Joni. Jensen;Stephen. Rennard;David. Daughton. Transdermal nicotine for smoking cessation: six-month results from two multicenter controlled clinical trials. JAMA. 1991 Dec 11;266(22):3133-8.	1956099	19	1991	??	??	smokers	nicotine patch (14mg)	233	6									48
Arden. Christen;Bradley. Beiswanger;Melissa. Mau;Cheryl. Walker;Dorothy. Hatsukami;Sharon. Allen;Marguerite. Huber;Joni. Jensen;Stephen. Rennard;David. Daughton. Transdermal nicotine for smoking cessation: six-month results from two multicenter controlled clinical trials. JAMA. 1991 Dec 11;266(22):3133-8.	1956099	19	1991	??	??	smokers	nicotine patch (21mg)	233	6									61									26
Caryn. Lerman;Vyga. Kaufmann;Margaret. Rukstalis;Freda. Patterson;Kenneth. Perkins;Janet. Audrain-McGovern;Neal. Benowitz. Individualizing Nicotine Replacement Therapy for the Treatment of Tobacco DependenceA Randomized Trial. Ann Intern Med. 2004 Mar 16;140(6):426-33.	15023708	20	2004	2000	USA	smokers	nicotine nasal spray	155	8								25.7										15
Caryn. Lerman;Vyga. Kaufmann;Margaret. Rukstalis;Freda. Patterson;Kenneth. Perkins;Janet. Audrain-McGovern;Neal. Benowitz. Individualizing Nicotine Replacement Therapy for the Treatment of Tobacco DependenceA Randomized Trial. Ann Intern Med. 2004 Mar 16;140(6):426-33.	15023708	20	2004	2000	USA	smokers	transdermal nicotine	144	8								21.3										12.2
Chen. Wang;Dan. Xiao;Kenneth. Ping. Wah. Chan;Chaicharn. Pothirat;Dahlia. Garza;Simon. Davies. Varenicline for smoking cessation: a placebo‐controlled, randomized study. Respirology. 2009 Apr;14(3):384-92.	19192221	21	2009	??	China, Singapore, Thailand	smokers	placebo	161	12											31.6							25
Chen. Wang;Dan. Xiao;Kenneth. Ping. Wah. Chan;Chaicharn. Pothirat;Dahlia. Garza;Simon. Davies. Varenicline for smoking cessation: a placebo‐controlled, randomized study. Respirology. 2009 Apr;14(3):384-92.	19192221	21	2009	??	China, Singapore, Thailand	smokers	varenicline	158	12											50.3							38.2
Chris. T. Bolliger;Jaqueline. S. Issa;Rodolfo. Posadas-Valay;Tarek. Safwat;Paula. Abreu;Eurico. A. Correia;Peter. W. Park;Pravin. Chopra. Effects of varenicline in adult smokers: a multinational, 24-week, randomized, double-blind, placebo-controlled study	21635992	22	2011	2008	several	smokers	placebo	198	12											18.7							13.1
Chris. T. Bolliger;Jaqueline. S. Issa;Rodolfo. Posadas-Valay;Tarek. Safwat;Paula. Abreu;Eurico. A. Correia;Peter. W. Park;Pravin. Chopra. Effects of varenicline in adult smokers: a multinational, 24-week, randomized, double-blind, placebo-controlled study	21635992	22	2011	2008	several	smokers	varenicline	390	12											53.6							39.7
D. P. Tashkin;R. Kanner;W. Bailey;S. Buist;P. Anderson;M. A. Nides;D. Gonzales;G. Dozier;M. K. Patel;B. D. Jamerson. Smoking cessation in patients with chronic obstructive pulmonary disease: a double-blind, placebo-controlled, randomised trial	11377644	23	2001	??	USA	COPD	placebo	149	12					18	17	16		14		10								9
D. P. Tashkin;R. Kanner;W. Bailey;S. Buist;P. Anderson;M. A. Nides;D. Gonzales;G. Dozier;M. K. Patel;B. D. Jamerson. Smoking cessation in patients with chronic obstructive pulmonary disease: a double-blind, placebo-controlled, randomised trial	11377644	23	2001	??	USA	COPD	Bupropion	129	12					31	29	28		24		18								16
David. Gonzales;Wendy. Bjornson;Michael. J. Durcan;Jonathan. D. White;J. Andrew. Johnston;A. Sonia. Buist;David. P. L. Sachs;Nancy. A. Rigotti;Raymond. Niaura;J. Taylor. Hays. Effects of gender on relapse prevention in smokers treated with bupropion SR	11988379	24	2002	1995	USA	men	placebo	112	7																								36.6
David. Gonzales;Wendy. Bjornson;Michael. J. Durcan;Jonathan. D. White;J. Andrew. Johnston;A. Sonia. Buist;David. P. L. Sachs;Nancy. A. Rigotti;Raymond. Niaura;J. Taylor. Hays. Effects of gender on relapse prevention in smokers treated with bupropion SR	11988379	24	2002	1995	USA	men	Bupropion	98	7																								37.8
David. Gonzales;Wendy. Bjornson;Michael. J. Durcan;Jonathan. D. White;J. Andrew. Johnston;A. Sonia. Buist;David. P. L. Sachs;Nancy. A. Rigotti;Raymond. Niaura;J. Taylor. Hays. Effects of gender on relapse prevention in smokers treated with bupropion SR	11988379	24	2002	1995	USA	women	Bupropion	118	7																								36.4
David. Gonzales;Wendy. Bjornson;Michael. J. Durcan;Jonathan. D. White;J. Andrew. Johnston;A. Sonia. Buist;David. P. L. Sachs;Nancy. A. Rigotti;Raymond. Niaura;J. Taylor. Hays. Effects of gender on relapse prevention in smokers treated with bupropion SR	11988379	24	2002	1995	USA	women	placebo	104	7																								29.8
David. H. Gonzales;Mitchell. A. Nides;Linda. H. Ferry;Robert. P. Kustra;Brenda. D. Jamerson;Nathan. Segall;Luis. A. Herrero;Alok. Krishen;Addison. Sweeney;Kathleen. Buaron. Bupropion SR as an aid to smoking cessation in smokers treated previously with bupropion: A randomized placebo‐controlled study. Clin Pharmacol Ther. 2001 Jun;69(6):438-44.	11406741	25	2001	??	USA	smokers	placebo	224	12							5												2
David. H. Gonzales;Mitchell. A. Nides;Linda. H. Ferry;Robert. P. Kustra;Brenda. D. Jamerson;Nathan. Segall;Luis. A. Herrero;Alok. Krishen;Addison. Sweeney;Kathleen. Buaron. Bupropion SR as an aid to smoking cessation in smokers treated previously with bupropion: A randomized placebo‐controlled study. Clin Pharmacol Ther. 2001 Jun;69(6):438-44.	11406741	25	2001	??	USA	smokers	Bupropion	226	12							27												12
David. M. Daughton;Stephen. P. Fortmann;Elbert. D. Glover;Dorothy. K. Hatsukami;Scott. A. Heatley;Edward. Lichtenstein;Lawrence. Repsher;Tajuddin. Millatmal;Joel. D. Killen;Robert. T. Nowak. The smoking cessation efficacy of varying doses of nicotine patch delivery systems 4 to 5 years post-quit day. Prev Med. 1999 Feb;28(2):113-8.	10048102	26	1999	??	USA	smokers	placebo	202	6																														4.5
David. M. Daughton;Stephen. P. Fortmann;Elbert. D. Glover;Dorothy. K. Hatsukami;Scott. A. Heatley;Edward. Lichtenstein;Lawrence. Repsher;Tajuddin. Millatmal;Joel. D. Killen;Robert. T. Nowak. The smoking cessation efficacy of varying doses of nicotine patch delivery systems 4 to 5 years post-quit day. Prev Med. 1999 Feb;28(2):113-8.	10048102	26	1999	??	USA	smokers	nicotine patch (all)	522	6
David. M. Daughton;Stephen. P. Fortmann;Elbert. D. Glover;Dorothy. K. Hatsukami;Scott. A. Heatley;Edward. Lichtenstein;Lawrence. Repsher;Tajuddin. Millatmal;Joel. D. Killen;Robert. T. Nowak. The smoking cessation efficacy of varying doses of nicotine patch delivery systems 4 to 5 years post-quit day. Prev Med. 1999 Feb;28(2):113-8.	10048102	26	1999	??	USA	smokers	nicotine patch (14mg)	202	6																														5.5
David. M. Daughton;Stephen. P. Fortmann;Elbert. D. Glover;Dorothy. K. Hatsukami;Scott. A. Heatley;Edward. Lichtenstein;Lawrence. Repsher;Tajuddin. Millatmal;Joel. D. Killen;Robert. T. Nowak. The smoking cessation efficacy of varying doses of nicotine patch delivery systems 4 to 5 years post-quit day. Prev Med. 1999 Feb;28(2):113-8.	10048102	26	1999	??	USA	smokers	nicotine patch (21mg)	193	6																														12.4
David. M. Daughton;Stephen. P. Fortmann;Elbert. D. Glover;Dorothy. K. Hatsukami;Scott. A. Heatley;Edward. Lichtenstein;Lawrence. Repsher;Tajuddin. Millatmal;Joel. D. Killen;Robert. T. Nowak. The smoking cessation efficacy of varying doses of nicotine patch delivery systems 4 to 5 years post-quit day. Prev Med. 1999 Feb;28(2):113-8.	10048102	26	1999	??	USA	smokers	nicotine patch (7mg)	127	6																														4.7
David. P. L. Sachs;Urbain. Säwe;Scott. J. Leischow. Effectiveness of a 16-hour transdermal nicotine patch in a medical practice setting, without intensive group counseling. Arch Intern Med. 1993 Aug 23;153(16):1881-90.	8110249	27	1993	??	Sweden	smokers	placebo	110	12						35					26				16				12					9
David. P. L. Sachs;Urbain. Säwe;Scott. J. Leischow. Effectiveness of a 16-hour transdermal nicotine patch in a medical practice setting, without intensive group counseling. Arch Intern Med. 1993 Aug 23;153(16):1881-90.	8110249	27	1993	??	Sweden	smokers	nicotine patch	110	12						61					45				41				34					25
Denis. Vinnikov;Nurlan. Brimkulov;Aichurek. Burjubaeva. A double-blind, randomised, placebo-controlled trial of cytisine for smoking cessation in medium-dependent workers. Journal of Smoking Cessation. Volume 3, Issue 1 01 April 2008 , pp. 57-62	none	28	2008	??	Kyrgyzstan	miners	cytisine	85	4								10.6											10.6
Denis. Vinnikov;Nurlan. Brimkulov;Aichurek. Burjubaeva. A double-blind, randomised, placebo-controlled trial of cytisine for smoking cessation in medium-dependent workers. Journal of Smoking Cessation. Volume 3, Issue 1 01 April 2008 , pp. 57-62	none	28	2008	??	Kyrgyzstan	miners	placebo	86	4								5.7											1.2
Dorothy. K. Hatsukami;Douglas. E. Jorenby;David. Gonzales;Nancy. A. Rigotti;Elbert. D. Glover;Cheryl. A. Oncken;Donald. P. Tashkin;Victor. I. Reus;Roxanne. C. Akhavain;Raafat. E. F. Fahim. Immunogenicity and Smoking‐Cessation Outcomes for a Novel Nicotine Immunotherapeutic. Clin Pharmacol Ther. 2011 Mar;89(3):392-9.	21270788	29	2011	??	USA	smokers	200µg nicotine specific antibodies vaccination	100	26																		13.8						12.6
Dorothy. K. Hatsukami;Douglas. E. Jorenby;David. Gonzales;Nancy. A. Rigotti;Elbert. D. Glover;Cheryl. A. Oncken;Donald. P. Tashkin;Victor. I. Reus;Roxanne. C. Akhavain;Raafat. E. F. Fahim. Immunogenicity and Smoking‐Cessation Outcomes for a Novel Nicotine Immunotherapeutic. Clin Pharmacol Ther. 2011 Mar;89(3):392-9.	21270788	29	2011	??	USA	smokers	placebo	50	26																		6						6
Dorothy. K. Hatsukami;Douglas. E. Jorenby;David. Gonzales;Nancy. A. Rigotti;Elbert. D. Glover;Cheryl. A. Oncken;Donald. P. Tashkin;Victor. I. Reus;Roxanne. C. Akhavain;Raafat. E. F. Fahim. Immunogenicity and Smoking‐Cessation Outcomes for a Novel Nicotine Immunotherapeutic. Clin Pharmacol Ther. 2011 Mar;89(3):392-9.	21270788	29	2011	??	USA	smokers	200µg nicotine specific antibodies vaccination	50	26																		19.7						18
Dorothy. K. Hatsukami;Douglas. E. Jorenby;David. Gonzales;Nancy. A. Rigotti;Elbert. D. Glover;Cheryl. A. Oncken;Donald. P. Tashkin;Victor. I. Reus;Roxanne. C. Akhavain;Raafat. E. F. Fahim. Immunogenicity and Smoking‐Cessation Outcomes for a Novel Nicotine Immunotherapeutic. Clin Pharmacol Ther. 2011 Mar;89(3):392-9.	21270788	29	2011	??	USA	smokers	400µg nicotine specific antibodies vaccination	50	26																		7.9						7.1
Douglas. E. Jorenby;Scott. J. Leischow;Mitchell. A. Nides;Stephen. I. Rennard;J. Andrew. Johnston;Arlene. R. Hughes;Stevens. S. Smith;Myra. L. Muramoto;David. M. Daughton;Kimberli. Doan. A controlled trial of sustained-release bupropion, a nicotine patch, or both for smoking cessation. N Engl J Med. 1999 Mar 4;340(9):685-91.	10053177	30	1999	1995	USA	smokers	placebo	160	9																								5.6
Douglas. E. Jorenby;Scott. J. Leischow;Mitchell. A. Nides;Stephen. I. Rennard;J. Andrew. Johnston;Arlene. R. Hughes;Stevens. S. Smith;Myra. L. Muramoto;David. M. Daughton;Kimberli. Doan. A controlled trial of sustained-release bupropion, a nicotine patch, or both for smoking cessation. N Engl J Med. 1999 Mar 4;340(9):685-91.	10053177	30	1999	1995	USA	smokers	nicotine patch	244	9																								9.8
Douglas. E. Jorenby;Scott. J. Leischow;Mitchell. A. Nides;Stephen. I. Rennard;J. Andrew. Johnston;Arlene. R. Hughes;Stevens. S. Smith;Myra. L. Muramoto;David. M. Daughton;Kimberli. Doan. A controlled trial of sustained-release bupropion, a nicotine patch, or both for smoking cessation. N Engl J Med. 1999 Mar 4;340(9):685-91.	10053177	30	1999	1995	USA	smokers	bupropion	244	9																								18.4
Elbert. D. Glover;Penny. N. Glover;Mikael. Franzon;C. Rollynn. Sullivan;Connie. C. Cerullo;Robert. M. Howell;Gordon. G. Keyes;Fredrik. Nilsson;Gerald. R. Hobbs. A comparison of a nicotine sublingual tablet and placebo for smoking cessation. Nicotine Tob Res. 2002 Nov;4(4):441-50.	12521403	31	2002	1996	USA	smokers	placebo	121	24			34			23					17							11						10
Elbert. D. Glover;Penny. N. Glover;Mikael. Franzon;C. Rollynn. Sullivan;Connie. C. Cerullo;Robert. M. Howell;Gordon. G. Keyes;Fredrik. Nilsson;Gerald. R. Hobbs. A comparison of a nicotine sublingual tablet and placebo for smoking cessation. Nicotine Tob Res. 2002 Nov;4(4):441-50.	12521403	31	2002	1996	USA	smokers	nicotine sublingual tablet	120	24			63			48					33							21						18
Elbert. D. Glover;Penny. N. Glover;Mikael. Franzon;C. Rollynn. Sullivan;Connie. C. Cerullo;Robert. M. Howell;Gordon. G. Keyes;Fredrik. Nilsson;Gerald. R. Hobbs. A comparison of a nicotine sublingual tablet and placebo for smoking cessation. Nicotine Tob Res. 2002 Nov;4(4):441-50.	12521403	31	2002	1996	USA	high dependence smokers	nicotine sublingual tablet	78	24			63			49					32							21						19
Elbert. D. Glover;Penny. N. Glover;Mikael. Franzon;C. Rollynn. Sullivan;Connie. C. Cerullo;Robert. M. Howell;Gordon. G. Keyes;Fredrik. Nilsson;Gerald. R. Hobbs. A comparison of a nicotine sublingual tablet and placebo for smoking cessation. Nicotine Tob Res. 2002 Nov;4(4):441-50.	12521403	31	2002	1996	USA	low dependence smokers	nicotine sublingual tablet	42	24			62			48					33							21						17
Elbert. D. Glover;Penny. N. Glover;Mikael. Franzon;C. Rollynn. Sullivan;Connie. C. Cerullo;Robert. M. Howell;Gordon. G. Keyes;Fredrik. Nilsson;Gerald. R. Hobbs. A comparison of a nicotine sublingual tablet and placebo for smoking cessation. Nicotine Tob Res. 2002 Nov;4(4):441-50.	12521403	31	2002	1996	USA	high dependence smokers	placebo	80	24			33			23					15							10						9
Elbert. D. Glover;Penny. N. Glover;Mikael. Franzon;C. Rollynn. Sullivan;Connie. C. Cerullo;Robert. M. Howell;Gordon. G. Keyes;Fredrik. Nilsson;Gerald. R. Hobbs. A comparison of a nicotine sublingual tablet and placebo for smoking cessation. Nicotine Tob Res. 2002 Nov;4(4):441-50.	12521403	31	2002	1996	USA	low dependence smokers	placebo	41	24			37			24					20							12						12
Fábio. M. Haggsträm;José. M. Chatkin;Eliana. Sussenbach-Vaz;Débora. H. Cesari;Claudia. F. Fam;Carlos. C. Fritscher. A controlled trial of nortriptyline, sustained-release bupropion and placebo for smoking cessation: preliminary results. Pulm Pharmacol Ther. 2006;19(3):205-9.	16517193	32	2006	2002	Brazil	smokers	nortriptyline	52	9											44.2							30.8
Fábio. M. Haggsträm;José. M. Chatkin;Eliana. Sussenbach-Vaz;Débora. H. Cesari;Claudia. F. Fam;Carlos. C. Fritscher. A controlled trial of nortriptyline, sustained-release bupropion and placebo for smoking cessation: preliminary results. Pulm Pharmacol Ther. 2006;19(3):205-9.	16517193	32	2006	2002	Brazil	smokers	placebo	51	9											39.2							21.6
Fábio. M. Haggsträm;José. M. Chatkin;Eliana. Sussenbach-Vaz;Débora. H. Cesari;Claudia. F. Fam;Carlos. C. Fritscher. A controlled trial of nortriptyline, sustained-release bupropion and placebo for smoking cessation: preliminary results. Pulm Pharmacol Ther. 2006;19(3):205-9.	16517193	32	2006	2002	Brazil	smokers	bupropion	53	9											56.5							41.5
G. Heydari;F. Talischi;S. F. Tafti;M. R. Masjedi. Quitting smoking with varenicline: parallel, randomised efficacy trial in Iran. Int J Tuberc Lung Dis. 2012 Feb;16(2):268-72	22236931	33	2012	2009	Iran	smokers	nicotine patch	92	8				65.2														51.1						25
G. Heydari;F. Talischi;S. F. Tafti;M. R. Masjedi. Quitting smoking with varenicline: parallel, randomised efficacy trial in Iran. Int J Tuberc Lung Dis. 2012 Feb;16(2):268-72	22236931	33	2012	2009	Iran	smokers	varenicline	89	8				57.3														58.4						32.6
Gay. Sutherland;John. A. Stapleton;M. A. H. Russell;M. J. Jarvis;P. Hajek;Michael. Belcher;C. Feyerabend. Randomised controlled trial of nasal nicotine spray in smoking cessation. Lancet. 1992 Aug 8;340(8815):324-9.	1353803	34	1992	1989	UK	smokers	placebo	111	4				42				21			17							12			10			10
Gay. Sutherland;John. A. Stapleton;M. A. H. Russell;M. J. Jarvis;P. Hajek;Michael. Belcher;C. Feyerabend. Randomised controlled trial of nasal nicotine spray in smoking cessation. Lancet. 1992 Aug 8;340(8815):324-9.	1353803	34	1992	1989	UK	smokers	nicotine nasal spray	116	4				68				49			41							32			28			16
H. J. Aubin;F. Lebargy;I. Berlin;C. Bidaut‐Mazel;J. Chemali‐Hudry;G. Lagrue. Efficacy of bupropion and predictors of successful outcome in a sample of French smokers: a randomized placebo‐controlled trial. Addiction. 2004 Sep;99(9):1206-18.	15317642	35	2004	2001	France	smokers	placebo	340	7							21											13
H. J. Aubin;F. Lebargy;I. Berlin;C. Bidaut‐Mazel;J. Chemali‐Hudry;G. Lagrue. Efficacy of bupropion and predictors of successful outcome in a sample of French smokers: a randomized placebo‐controlled trial. Addiction. 2004 Sep;99(9):1206-18.	15317642	35	2004	2001	France	smokers	bupropion	164	7							41											25
Hans‐Ulrich. Wittchen;Eva. Hoch;Jens. Klotsche;Stephan. Muehlig. Smoking cessation in primary care – a randomized controlled trial of bupropione, nicotine replacements, CBT and a minimal intervention. Int J Methods Psychiatr Res. 2011 Mar;20(1):28-39	21574208	36	2011	2002	Germany	smokers	NRT	105	12																								29.6
Hans‐Ulrich. Wittchen;Eva. Hoch;Jens. Klotsche;Stephan. Muehlig. Smoking cessation in primary care – a randomized controlled trial of bupropione, nicotine replacements, CBT and a minimal intervention. Int J Methods Psychiatr Res. 2011 Mar;20(1):28-39	21574208	36	2011	2002	Germany	smokers	bupropion	108	12																								29
Harry. Prapavessis;Linda. Cameron;J. Chris. Baldi;Stewart. Robinson;Kendra. Borrie;Therese. Harper;J. Robert. Grove. The effects of exercise and nicotine replacement therapy on smoking rates in women. Addict Behav. 2007 Jul;32(7):1416-32.	17097814	37	2007	??	Canada	women	placebo	27	6						59									33									15
Harry. Prapavessis;Linda. Cameron;J. Chris. Baldi;Stewart. Robinson;Kendra. Borrie;Therese. Harper;J. Robert. Grove. The effects of exercise and nicotine replacement therapy on smoking rates in women. Addict Behav. 2007 Jul;32(7):1416-32.	17097814	37	2007	??	Canada	women	nicotine patch	26	6						77									27									15
Hitomi. Tsukahara;Keita. Noda;Keijiro. Saku. A randomized controlled open comparative trial of varenicline vs nicotine patch in adult smokers. Circ J. 2010 Apr;74(4):771-8	20154405	38	2010	??	Japan	smokers	nicotine patch	16	12											78.6							71.4
Hitomi. Tsukahara;Keita. Noda;Keijiro. Saku. A randomized controlled open comparative trial of varenicline vs nicotine patch in adult smokers. Circ J. 2010 Apr;74(4):771-8	20154405	38	2010	??	Japan	smokers	varenicline	16	12											71.4							64.3
I. A. Campbell;R. J. Prescott;S. M. Tjeder-Burton. Transdermal nicotine plus support in patients attending hospital with smoking-related diseases: a placebo-controlled study. Respir Med. 1996 Jan;90(1):47-51.	8857326	39	1996	1990	UK	smokers	placebo	119	12											25													14
I. A. Campbell;R. J. Prescott;S. M. Tjeder-Burton. Transdermal nicotine plus support in patients attending hospital with smoking-related diseases: a placebo-controlled study. Respir Med. 1996 Jan;90(1):47-51.	8857326	39	1996	1990	UK	smokers	transdermal nicotine	115	12											32													21
J. Taylor. Hays;Ivana. T. Croghan;Darrell. R. Schroeder;Keneth. P. Offord;Richard. D. Hurt;Troy. D. Wolter;Mitchell. A. Nides;Michael. Davidson. Over-the-counter nicotine patch therapy for smoking cessation: results from randomized, double-blind, placebo-controlled, and open label trials	10553392	40	1999	1994	USA	smokers	placebo	322	6						5.9												2.8
J. Taylor. Hays;Ivana. T. Croghan;Darrell. R. Schroeder;Keneth. P. Offord;Richard. D. Hurt;Troy. D. Wolter;Mitchell. A. Nides;Michael. Davidson. Over-the-counter nicotine patch therapy for smoking cessation: results from randomized, double-blind, placebo-controlled, and open label trials	10553392	40	1999	1994	USA	smokers	nicotine patch	321	6						7.2												5.6
NCT00439413. Selegiline for smoking cessation	none	41	2016	2007	USA	smokers	selegiline	121	9													13.2
NCT00439413. Selegiline for smoking cessation	none	41	2016	2007	USA	smokers	placebo	125	9													8
NCT01370356. A study to evaluate the efficacy and safety of varenicline compared to placebo for smoking cessation through reduction	none	42	2014	2011	USA	smokers	placebo	742	24																		6.9						9.9
NCT01370356. A study to evaluate the efficacy and safety of varenicline compared to placebo for smoking cessation through reduction	none	42	2014	2011	USA	smokers	varenicline	751	24																		32.1						27
A Multi-Center, Double-Blind, Double-Dummy, Placebo-Controlled, Randomized, Parallel Group, Dose Response Evaluation of a New Chemical Entity (NCE) and ZYBAN (bupropion hydrochloride) Sustained Release (300mg/day) versus Placebo As Aids to Smoking Cessation.	none	43	2000	1998	USA	smokers	placebo	94	7			48.2	39.9	34.3	30.8		28.7			24.5							16.9						14
A Multi-Center, Double-Blind, Double-Dummy, Placebo-Controlled, Randomized, Parallel Group, Dose Response Evaluation of a New Chemical Entity (NCE) and ZYBAN (bupropion hydrochloride) Sustained Release (300mg/day) versus Placebo As Aids to Smoking Cessation.	none	43	2000	1998	USA	smokers	bupropion	102	7			60.1	49	42	40.6		36.4			27.3							21						18.2
Imperial Cancer Research Fund General Practice research Group. Randomised trial of nicotine patches in general practice: results at one year. BMJ. 1994 Jun 4;308(6942):1476-7.	8019282	44	1994	??	UK	smokers	placebo	844	12											11.8													7.7
Imperial Cancer Research Fund General Practice research Group. Randomised trial of nicotine patches in general practice: results at one year. BMJ. 1994 Jun 4;308(6942):1476-7.	8019282	44	1994	??	UK	smokers	nicotine patch	842	12											19.4													10.8
Jacques. Cornuz;Susanne. Zwahlen;Walter. Felix. Jungi;Joseph. Osterwalder;Karl. Klingler;Guy. Van Melle;Yolande. Bangala;Idris. Guessous;Philipp. Müller;Jörg. Willers. A vaccine against nicotine for smoking cessation: a randomized controlled trial. PLoS One. 2008; 3(6): e2547.	18575629	45	2008	2003	Switzerland	smokers	nicotine vaccine	229	16																		30.1
Jacques. Cornuz;Susanne. Zwahlen;Walter. Felix. Jungi;Joseph. Osterwalder;Karl. Klingler;Guy. Van Melle;Yolande. Bangala;Idris. Guessous;Philipp. Müller;Jörg. Willers. A vaccine against nicotine for smoking cessation: a randomized controlled trial. PLoS One. 2008; 3(6): e2547.	18575629	45	2008	2003	Switzerland	smokers	placebo	111	16																		26.1
James. G. Xenakis;Elizabeth. T. Kinter;K. Jack. Ishak;Alexandra. J. Ward;Jenő. P. Marton;Richard J. Willke;Simon. Davies;J. Jaime. Caro. A discrete-event simulation of smoking-cessation strategies based on varenicline pivotal trial data. Pharmacoeconomics. 2011 Jun;29(6):497-510.	21452908	46	2011	??	USA	smokers	placebo	685	12											17.7													9.3
James. G. Xenakis;Elizabeth. T. Kinter;K. Jack. Ishak;Alexandra. J. Ward;Jenő. P. Marton;Richard J. Willke;Simon. Davies;J. Jaime. Caro. A discrete-event simulation of smoking-cessation strategies based on varenicline pivotal trial data. Pharmacoeconomics. 2011 Jun;29(6):497-510.	21452908	46	2011	??	USA	smokers	bupropion	671	12											29.7													15.4
James. G. Xenakis;Elizabeth. T. Kinter;K. Jack. Ishak;Alexandra. J. Ward;Jenő. P. Marton;Richard J. Willke;Simon. Davies;J. Jaime. Caro. A discrete-event simulation of smoking-cessation strategies based on varenicline pivotal trial data. Pharmacoeconomics. 2011 Jun;29(6):497-510.	21452908	46	2011	??	USA	smokers	varenicline	696	12											44													22.4
Sonderskov J, Olsen J, Sabroe S et al. Nicotine Patches in Smoking Cessation: A Randomized Trial among Over-the-Counter Customers in Denmark. American Journal of Epidemiology, Volume 145, Issue 4, 15 February 1997, Pages 309–318	9054234	47	1997	1994	Denmark	smokers	placebo (all)	267	12				43.4				25.1			14.2								10.9
Sonderskov J, Olsen J, Sabroe S et al. Nicotine Patches in Smoking Cessation: A Randomized Trial among Over-the-Counter Customers in Denmark. American Journal of Epidemiology, Volume 145, Issue 4, 15 February 1997, Pages 309–318	9054234	47	1997	1994	Denmark	smokers	nicotine patch (all)	251	12				48.7				33			20.4								16.5
Sonderskov J, Olsen J, Sabroe S et al. Nicotine Patches in Smoking Cessation: A Randomized Trial among Over-the-Counter Customers in Denmark. American Journal of Epidemiology, Volume 145, Issue 4, 15 February 1997, Pages 309–318	9054234	47	1997	1994	Denmark	smokers	nicotine patch (14mg)	119	12				53.8				37.8			22.7								22.7
Sonderskov J, Olsen J, Sabroe S et al. Nicotine Patches in Smoking Cessation: A Randomized Trial among Over-the-Counter Customers in Denmark. American Journal of Epidemiology, Volume 145, Issue 4, 15 February 1997, Pages 309–318	9054234	47	1997	1994	Denmark	smokers	nicotine patch (21mg)	132	12				44.1				28.7			18.4								11
John. A. Stapleton;Gay. Sutherland;Michael. A. H. Russell. How much does relapse after one year erode effectiveness of smoking cessation treatments? Long term follow up of randomised trial of nicotine nasal spray. BMJ. 1998 Mar 14;316(7134):830-1.	9565457	48	1998	??	UK	smokers	placebo	111	8																								14					6.1
John. A. Stapleton;Gay. Sutherland;Michael. A. H. Russell. How much does relapse after one year erode effectiveness of smoking cessation treatments? Long term follow up of randomised trial of nicotine nasal spray. BMJ. 1998 Mar 14;316(7134):830-1.	9565457	48	1998	??	UK	smokers	nicotine spray	116	8																								33					15.4
John. A. Stapleton;Michael. A. H. Russell;Colin. Feyerabend;Simon. M. Wiseman;Gunnar. Gustavsson;Urbain. Sawe;Debbie. Wiseman. Dose effects and predictors of outcome in a randomized trial of transdermal nicotine patches in general practice. Addiction. 1995 Jan;90(1):31-42.	7888977	49	1995	??	UK	smokers	placebo	400	12			18.3			13.6					10.3								6.3					4.8
John. A. Stapleton;Michael. A. H. Russell;Colin. Feyerabend;Simon. M. Wiseman;Gunnar. Gustavsson;Urbain. Sawe;Debbie. Wiseman. Dose effects and predictors of outcome in a randomized trial of transdermal nicotine patches in general practice. Addiction. 1995 Jan;90(1):31-42.	7888977	49	1995	??	UK	smokers	nicotine patch	800	12			38.3			27.1					19.4								12.6					9.6
John. R. Hughes;George. R. Lesmes;Dorothy. K. Hatsukami;Robyn. L. Richmond;Edward. Lichtenstein;Douglas. E. Jorenby;Joseph. O. Broughton;Stephen. P. Fortmann;Scott. J. Leischow;James. P. McKenna. Are higher doses of nicotine replacement more effective for smoking cessation? Nicotine Tob Res. 1999 Jun;1(2):169-74.	11072398	50	1999	??	USA	smokers	placebo	219	16						22								16					13					7
John. R. Hughes;George. R. Lesmes;Dorothy. K. Hatsukami;Robyn. L. Richmond;Edward. Lichtenstein;Douglas. E. Jorenby;Joseph. O. Broughton;Stephen. P. Fortmann;Scott. J. Leischow;James. P. McKenna. Are higher doses of nicotine replacement more effective for smoking cessation? Nicotine Tob Res. 1999 Jun;1(2):169-74.	11072398	50	1999	??	USA	smokers	nicotine patch (all)	660	16						53								31					22					13.7
John. R. Hughes;George. R. Lesmes;Dorothy. K. Hatsukami;Robyn. L. Richmond;Edward. Lichtenstein;Douglas. E. Jorenby;Joseph. O. Broughton;Stephen. P. Fortmann;Scott. J. Leischow;James. P. McKenna. Are higher doses of nicotine replacement more effective for smoking cessation? Nicotine Tob Res. 1999 Jun;1(2):169-74.	11072398	50	1999	??	USA	smokers	nicotine patch (21mg)	220	16						51								24					20					13
John. R. Hughes;George. R. Lesmes;Dorothy. K. Hatsukami;Robyn. L. Richmond;Edward. Lichtenstein;Douglas. E. Jorenby;Joseph. O. Broughton;Stephen. P. Fortmann;Scott. J. Leischow;James. P. McKenna. Are higher doses of nicotine replacement more effective for smoking cessation? Nicotine Tob Res. 1999 Jun;1(2):169-74.	11072398	50	1999	??	USA	smokers	nicotine patch (35mg)	220	16						52								30					20					9
John. R. Hughes;George. R. Lesmes;Dorothy. K. Hatsukami;Robyn. L. Richmond;Edward. Lichtenstein;Douglas. E. Jorenby;Joseph. O. Broughton;Stephen. P. Fortmann;Scott. J. Leischow;James. P. McKenna. Are higher doses of nicotine replacement more effective for smoking cessation? Nicotine Tob Res. 1999 Jun;1(2):169-74.	11072398	50	1999	??	USA	smokers	nicotine patch (42mg)	220	16						56								39					26					19
John. R. Hughes;Pamela. Novy;Dorothy. K. Hatsukami;Joni. Jensen;Peter. W. Callas. Efficacy of nicotine patch in smokers with a history of alcoholism. Alcohol Clin Exp Res. 2003 Jun;27(6):946-54.	12824815	51	2003	??	USA	alcoholics	placebo	54	12														11					6
John. R. Hughes;Pamela. Novy;Dorothy. K. Hatsukami;Joni. Jensen;Peter. W. Callas. Efficacy of nicotine patch in smokers with a history of alcoholism. Alcohol Clin Exp Res. 2003 Jun;27(6):946-54.	12824815	51	2003	??	USA	alcoholics	nicotine patch	61	12														28					24
Jon. O. Ebbert;John. R. Hughes;Robert. J. West;Stephen. I. Rennard;Cristina. Russ;Thomas. D. McRae;Joan. Treadow;Ching-Ray. Yu;Michael. P. Dutro;Peter. W. Park. Effect of varenicline on smoking cessation through smoking reduction: a randomized clinical trial. JAMA. 2015 Feb 17; 313(7): 687–694.	25688780	52	2015	2011	several	smokers	placebo	750	24						12.5																		9.9
Jon. O. Ebbert;John. R. Hughes;Robert. J. West;Stephen. I. Rennard;Cristina. Russ;Thomas. D. McRae;Joan. Treadow;Ching-Ray. Yu;Michael. P. Dutro;Peter. W. Park. Effect of varenicline on smoking cessation through smoking reduction: a randomized clinical trial. JAMA. 2015 Feb 17; 313(7): 687–694.	25688780	52	2015	2011	several	smokers	varenicline	760	24						37.8																		27
Karl. Fagerström;Hans. Gilljam;Michael. Metcalfe;Serena. Tonstad;Michael. Messig. Stopping smokeless tobacco with varenicline: randomised double blind placebo controlled trial. BMJ 2010; 341	21134997	53	2010	2008	several	smokers	placebo	218	12											39								34
Karl. Fagerström;Hans. Gilljam;Michael. Metcalfe;Serena. Tonstad;Michael. Messig. Stopping smokeless tobacco with varenicline: randomised double blind placebo controlled trial. BMJ 2010; 341	21134997	53	2010	2008	several	smokers	varenicline	213	12											59								45
Karl. Fagerström;Masakazu. Nakamura;Hong-Jun. Cho;Shih-Tzu. Tsai;Chen. Wang;Simon. Davies;Wendy. Ma;Theodore. C. Lee;Cristina. Russ. Varenicline treatment for smoking cessation in Asian populations: a pooled analysis of placebo-controlled trials conducted in six Asian countries. Curr Med Res Opin. 2010 Sep;26(9):2165-73	20666691	54	2010	??	several	smokers	placebo	446	12											34.3							25.3
Karl. Fagerström;Masakazu. Nakamura;Hong-Jun. Cho;Shih-Tzu. Tsai;Chen. Wang;Simon. Davies;Wendy. Ma;Theodore. C. Lee;Cristina. Russ. Varenicline treatment for smoking cessation in Asian populations: a pooled analysis of placebo-controlled trials conducted in six Asian countries. Curr Med Res Opin. 2010 Sep;26(9):2165-73	20666691	54	2010	??	several	smokers	varenicline	447	12											58.6							41.4
M. D. Stein;C. M. Caviness;M. E. Kurth;D. Audet;J. Olson;B. J. Anderson. Varenicline for smoking cessation among methadone-maintained smokers: a randomized clinical trial	23953658	55	2013	2008	USA	methadone users	placebo	45	24																		0
M. D. Stein;C. M. Caviness;M. E. Kurth;D. Audet;J. Olson;B. J. Anderson. Varenicline for smoking cessation among methadone-maintained smokers: a randomized clinical trial	23953658	55	2013	2008	USA	methadone users	varenicline	137	24																		1.4
M. A. Russell;J. A. Stapleton;C. Feyerabend;S. M. Wiseman;G. Gustavsson;U. Sawe;P. Connor. Targeting heavy smokers in general practice: randomised controlled trial of transdermal nicotine patches. BMJ. 1993 May 15; 306(6888): 1308–1312.	8518572	56	1993	??	UK	smokers	placebo	200	18			16.5			10.5					7.5							6.5						5
M. A. Russell;J. A. Stapleton;C. Feyerabend;S. M. Wiseman;G. Gustavsson;U. Sawe;P. Connor. Targeting heavy smokers in general practice: randomised controlled trial of transdermal nicotine patches. BMJ. 1993 May 15; 306(6888): 1308–1312.	8518572	56	1993	??	UK	smokers	nicotine patch	400	18			36			25.8					17.5							12.5						9.3
Mark. J. Eisenberg;Sarah. B. Windle;Nathalie. Roy;Wayne. Old;François. R. Grondin;Iqbal. Bata;Ayman. Iskander;Claude. Lauzon;Nalin. Srivastava;Adam. Clarke. Varenicline for Smoking Cessation in Hospitalized Patients With Acute Coronary Syndrome	26553744	57	2016	2008	Canada	coronary syndrome	placebo	151	12				32.5							29.8							25.8
Mark. J. Eisenberg;Sarah. B. Windle;Nathalie. Roy;Wayne. Old;François. R. Grondin;Iqbal. Bata;Ayman. Iskander;Claude. Lauzon;Nalin. Srivastava;Adam. Clarke. Varenicline for Smoking Cessation in Hospitalized Patients With Acute Coronary Syndrome	26553744	57	2016	2008	Canada	coronary syndrome	varenicline	151	12				52							44.3							35.8
Mats. Wallström;Fredrik. Nilsson;Jan‐M. Hirsch. A randomized, double‐blind, placebo‐controlled clinical evaluation of a nicotine sublingual tablet in smoking cessation. Addiction. 2000 Aug;95(8):1161-71.	11092064	58	2000	??	Sweden	smokers	placebo	124	12						29					23							18						15
Mats. Wallström;Fredrik. Nilsson;Jan‐M. Hirsch. A randomized, double‐blind, placebo‐controlled clinical evaluation of a nicotine sublingual tablet in smoking cessation. Addiction. 2000 Aug;95(8):1161-71.	11092064	58	2000	??	Sweden	smokers	nicotine sublingual tablet	123	12						50					42							33						23
Megan. E. Piper;Stevens. S. Smith;Tanya. R. Schlam;Michael. C. Fiore;Douglas. E. Jorenby;David. Fraser;Timothy. B. Baker. A randomized placebo-controlled clinical trial of 5 smoking cessation pharmacotherapies	19884613	59	2009	2005	USA	smokers	placebo	189	8	23.2							30.2									22.2
Megan. E. Piper;Stevens. S. Smith;Tanya. R. Schlam;Michael. C. Fiore;Douglas. E. Jorenby;David. Fraser;Timothy. B. Baker. A randomized placebo-controlled clinical trial of 5 smoking cessation pharmacotherapies	19884613	59	2009	2005	USA	smokers	nicotine lozenge	260	8	29.2							40.4									33.5
Megan. E. Piper;Stevens. S. Smith;Tanya. R. Schlam;Michael. C. Fiore;Douglas. E. Jorenby;David. Fraser;Timothy. B. Baker. A randomized placebo-controlled clinical trial of 5 smoking cessation pharmacotherapies	19884613	59	2009	2005	USA	smokers	bupropion	264	8	34.5							40.2									31.8
Megan. E. Piper;Stevens. S. Smith;Tanya. R. Schlam;Michael. C. Fiore;Douglas. E. Jorenby;David. Fraser;Timothy. B. Baker. A randomized placebo-controlled clinical trial of 5 smoking cessation pharmacotherapies	19884613	59	2009	2005	USA	smokers	nicotine patch	262	8	40.5							44.7									34.4
Michael. Davidson;Michael. Epstein;Robert. Burt;Connie. Schaefer;Gene. Whitworth;Arline. McDonald. Efficacy and safety of an over-the-counter transdermal nicotine patch as an aid for smoking cessation	9821833	60	1998	??	USA	smokers	placebo	401	6						5.5												4
Michael. Davidson;Michael. Epstein;Robert. Burt;Connie. Schaefer;Gene. Whitworth;Arline. McDonald. Efficacy and safety of an over-the-counter transdermal nicotine patch as an aid for smoking cessation	9821833	60	1998	??	USA	smokers	nicotine patch	401	6						12												8.2
N. G. Schneider;R. Olmstead;F. Nilsson;F. V. Mody;M. Franzon;K. Doan. Efficacy of a nicotine inhaler in smoking cessation: A double-blind, placebo-controlled trial. Addiction. 1996 Sep;91(9):1293-306.	8854366	61	1996	??	USA	smokers	placebo	111	24	28	19	16			14					10							9						8
N. G. Schneider;R. Olmstead;F. Nilsson;F. V. Mody;M. Franzon;K. Doan. Efficacy of a nicotine inhaler in smoking cessation: A double-blind, placebo-controlled trial. Addiction. 1996 Sep;91(9):1293-306.	8854366	61	1996	??	USA	smokers	nicotine inhaler	112	24	46	36	33			29					24							17						13
Nancy. A. Rigotti;Anne. N. Thorndike;Susan. Regan;Kathleen. McKool;Richard. C. Pasternak;Yuchiao. Chang;Susan. Swartz;Nancy. Torres-Finnerty;Karen. M. Emmons;Daniel. E. Singer. Bupropion for smokers hospitalized with acute cardiovascular disease	17145253	62	2006	1999	USA	cardiovascular	placebo	123	12											21.1													13.9
Nancy. A. Rigotti;Anne. N. Thorndike;Susan. Regan;Kathleen. McKool;Richard. C. Pasternak;Yuchiao. Chang;Susan. Swartz;Nancy. Torres-Finnerty;Karen. M. Emmons;Daniel. E. Singer. Bupropion for smokers hospitalized with acute cardiovascular disease	17145253	62	2006	1999	USA	cardiovascular	bupropion	124	12											29													20.2
Natalie. Walker;Colin. Howe;Marewa. Glover;Hayden. McRobbie;Joanne. Barnes;Vili. Nosa;Varsha. Parag;Bruce. Bassett;Christopher. Bullen. Cytisine versus nicotine for smoking cessation	25517706	63	2014	2011	New Zealand	smokers	cytisine	655	4	60			40				31										22
Natalie. Walker;Colin. Howe;Marewa. Glover;Hayden. McRobbie;Joanne. Barnes;Vili. Nosa;Varsha. Parag;Bruce. Bassett;Christopher. Bullen. Cytisine versus nicotine for smoking cessation	25517706	63	2014	2011	New Zealand	smokers	NRT	655	8	46			31				22										15
Natasha. Herrera;Roberto. Franco;Lorenzo. Herrera;Antolin. Partidas;Ramon. Rolando;Karl. Olov. Fagerström. Nicotine gum, 2 and 4 mg, for nicotine dependence: a double-blind placebo-controlled trial within a behavior modification support program. Chest. 1995 Aug;108(2):447-51.	7634882	64	1995	1989	Venezuela	low dependence smokers	placebo	78	6						39.4					28.2								24.3					21.8				16.6
Natasha. Herrera;Roberto. Franco;Lorenzo. Herrera;Antolin. Partidas;Ramon. Rolando;Karl. Olov. Fagerström. Nicotine gum, 2 and 4 mg, for nicotine dependence: a double-blind placebo-controlled trial within a behavior modification support program. Chest. 1995 Aug;108(2):447-51.	7634882	64	1995	1989	Venezuela	high dependence smokers	nicotine gum (all)	245	6						56.4					50.3								44.5					34.3				29.8
Natasha. Herrera;Roberto. Franco;Lorenzo. Herrera;Antolin. Partidas;Ramon. Rolando;Karl. Olov. Fagerström. Nicotine gum, 2 and 4 mg, for nicotine dependence: a double-blind placebo-controlled trial within a behavior modification support program. Chest. 1995 Aug;108(2):447-51.	7634882	64	1995	1989	Venezuela	high dependence smokers	nicotine gum (2mg)	82	6						40.7					33.3								28					16				16
Natasha. Herrera;Roberto. Franco;Lorenzo. Herrera;Antolin. Partidas;Ramon. Rolando;Karl. Olov. Fagerström. Nicotine gum, 2 and 4 mg, for nicotine dependence: a double-blind placebo-controlled trial within a behavior modification support program. Chest. 1995 Aug;108(2):447-51.	7634882	64	1995	1989	Venezuela	low dependence smokers	nicotine gum (2mg)	76	6						69.7					65.7								59.2					48.6				39.4
Natasha. Herrera;Roberto. Franco;Lorenzo. Herrera;Antolin. Partidas;Ramon. Rolando;Karl. Olov. Fagerström. Nicotine gum, 2 and 4 mg, for nicotine dependence: a double-blind placebo-controlled trial within a behavior modification support program. Chest. 1995 Aug;108(2):447-51.	7634882	64	1995	1989	Venezuela	high dependence smokers	nicotine gum (4mg)	87	6						59.7					52.8								47.1					39				34.4
Nina. G. Schneider;Richard. Olmstead;Freny. Vaghaiwalla. Mody;Kim. Doan;Mikael. Franzon;Murray. E. Jarvik;Craig. Steinberg. Efficacy of a nicotine nasal spray in smoking cessation: a placebo-controlled, double-blind trial. Addiction. 1995 Dec;90(12):1671-82.	8555958	65	1995	1990	USA	smokers	placebo	127	24	40	32	30			20					13							10						8
Nina. G. Schneider;Richard. Olmstead;Freny. Vaghaiwalla. Mody;Kim. Doan;Mikael. Franzon;Murray. E. Jarvik;Craig. Steinberg. Efficacy of a nicotine nasal spray in smoking cessation: a placebo-controlled, double-blind trial. Addiction. 1995 Dec;90(12):1671-82.	8555958	65	1995	1990	USA	smokers	nicotine nasal spray	128	24	63	52	51			43					34							25						18
Óli. Jacob. Dalsgarð;Niels-Christian. Gerner. Hansen;Ulrik. Søes-Petersen;Torben. Evald;Asbjørn. Høegholm;Judy. Barber;Jørgen. Vestbo. A multicenter, randomized, double-blind, placebo-controlled, 6-month trial of bupropion hydrochloride sustained-release tablets as an aid to smoking cessation in hospital employees	14982688	66	2004	??	Denmark	health care workers	placebo	114	7							18												7
Óli. Jacob. Dalsgarð;Niels-Christian. Gerner. Hansen;Ulrik. Søes-Petersen;Torben. Evald;Asbjørn. Høegholm;Judy. Barber;Jørgen. Vestbo. A multicenter, randomized, double-blind, placebo-controlled, 6-month trial of bupropion hydrochloride sustained-release tablets as an aid to smoking cessation in hospital employees	14982688	66	2004	??	Denmark	health care workers	bupropion	221	7							43												18
Sustained-release bupropion (Zyban) is effective in the retreatment of relapsed adult smokers. ZYB40001	none	67	2003	2000	Canada	smokers	placebo	143	12							13				9
Sustained-release bupropion (Zyban) is effective in the retreatment of relapsed adult smokers. ZYB40001	none	67	2003	2000	Canada	smokers	zyban	141	12							29				28
P. Tønnesen;K. L. Mikkelsen. Smoking cessation with four nicotine replacement regimes in a lung clinic. Eur Respir J. 2000 Oct;16(4):717-22.	11106218	68	2000	??	Denmark	lung clinic	placebo	109	12		31.2				11.9					9.2										3.7			1.8
P. Tønnesen;K. L. Mikkelsen. Smoking cessation with four nicotine replacement regimes in a lung clinic. Eur Respir J. 2000 Oct;16(4):717-22.	11106218	68	2000	??	Denmark	lung clinic	nicotine inhaler	118	12		36.4				16.9					13.6										5.1			5.1
P. Tønnesen;K. L. Mikkelsen. Smoking cessation with four nicotine replacement regimes in a lung clinic. Eur Respir J. 2000 Oct;16(4):717-22.	11106218	68	2000	??	Denmark	lung clinic	nicotine patch (15mg)	104	12		51.9				23.1					19.2										11.5			8.7
P. Tønnesen;P. Paoletti;G. Gustavsson;M. A. Russell;R. Saracci;A. Gulsvik;B. Rijcken;U. Sawe. Higher dosage nicotine patches increase one‐year smoking cessation rates: results from the European CEASE trial. Eur Respir J. 1999 Feb;13(2):238-46.	10065662	69	1999	??	several	lung clinic	placebo	714	8		49.3		27.7				20.7			17.5						13.2		12.2					9.9
P. Tønnesen;P. Paoletti;G. Gustavsson;M. A. Russell;R. Saracci;A. Gulsvik;B. Rijcken;U. Sawe. Higher dosage nicotine patches increase one‐year smoking cessation rates: results from the European CEASE trial. Eur Respir J. 1999 Feb;13(2):238-46.	10065662	69	1999	??	several	lung clinic	nicotine patch (all)	1430	22		70.9		46.4				34.7			28.9						21.1		19.1					14.6
P. Tønnesen;P. Paoletti;G. Gustavsson;M. A. Russell;R. Saracci;A. Gulsvik;B. Rijcken;U. Sawe. Higher dosage nicotine patches increase one‐year smoking cessation rates: results from the European CEASE trial. Eur Respir J. 1999 Feb;13(2):238-46.	10065662	69	1999	??	several	lung clinic	nicotine patch (all)	1431	8		71.4		45.7				35			28.8						20.6		18.2					13.8
P. Tønnesen;P. Paoletti;G. Gustavsson;M. A. Russell;R. Saracci;A. Gulsvik;B. Rijcken;U. Sawe. Higher dosage nicotine patches increase one‐year smoking cessation rates: results from the European CEASE trial. Eur Respir J. 1999 Feb;13(2):238-46.	10065662	69	1999	??	several	lung clinic	nicotine patch (15mg)	715	22		68.4		43.1				32.5			27.3						19.9		18.5					13.7
P. Tønnesen;P. Paoletti;G. Gustavsson;M. A. Russell;R. Saracci;A. Gulsvik;B. Rijcken;U. Sawe. Higher dosage nicotine patches increase one‐year smoking cessation rates: results from the European CEASE trial. Eur Respir J. 1999 Feb;13(2):238-46.	10065662	69	1999	??	several	lung clinic	nicotine patch (15mg)	716	8		67.7		40.9				29.2			23.6						17.3		15.4					11.7
P. Tønnesen;P. Paoletti;G. Gustavsson;M. A. Russell;R. Saracci;A. Gulsvik;B. Rijcken;U. Sawe. Higher dosage nicotine patches increase one‐year smoking cessation rates: results from the European CEASE trial. Eur Respir J. 1999 Feb;13(2):238-46.	10065662	69	1999	??	several	lung clinic	nicotine patch (25mg)	715	22		73.3		49.7				36.9			30.5						22.2		19.6					15.4
P. Tønnesen;P. Paoletti;G. Gustavsson;M. A. Russell;R. Saracci;A. Gulsvik;B. Rijcken;U. Sawe. Higher dosage nicotine patches increase one‐year smoking cessation rates: results from the European CEASE trial. Eur Respir J. 1999 Feb;13(2):238-46.	10065662	69	1999	??	several	lung clinic	nicotine patch (25mg)	715	8		75.2		50.6				40.8			34						23.9		21					15.9
P. Tønnesen;S Tonstad;A. Hjalmarson;F. Lebargy;P. I. Van Spiegel;A. Hider;R. Sweet;J. Townsend. A multicentre, randomized, double‐blind, placebo‐controlled, 1‐year study of bupropion SR for smoking cessation	12859700	70	2003	??	several	smokers	placebo	180	7							23				18								13					11
P. Tønnesen;S Tonstad;A. Hjalmarson;F. Lebargy;P. I. Van Spiegel;A. Hider;R. Sweet;J. Townsend. A multicentre, randomized, double‐blind, placebo‐controlled, 1‐year study of bupropion SR for smoking cessation	12859700	70	2003	??	several	smokers	bupropion	527	7							46				32								25					21
Effects of varenicline and bupropion sustained-release use plus intensive smoking cessation counseling on prolonged abstinence from smoking and on depression, negative affect, and other symptoms of nicotine withdrawal	23536105	71	2013	2006	USA	smokers	placebo	106	12											17							16			14.1
Effects of varenicline and bupropion sustained-release use plus intensive smoking cessation counseling on prolonged abstinence from smoking and on depression, negative affect, and other symptoms of nicotine withdrawal	23536105	71	2013	2006	USA	smokers	bupropion	102	12											36.3							35.3			22.5
Effects of varenicline and bupropion sustained-release use plus intensive smoking cessation counseling on prolonged abstinence from smoking and on depression, negative affect, and other symptoms of nicotine withdrawal	23536105	71	2013	2006	USA	smokers	varenicline	86	12											43							39.5			27.9
Philip Tonnesen;Hans Lauri;Roland Perfekt;Anil Batra;Karl Mann. Efficacy and safety of a novel nicotine mouth spray in smoking cessation: A randomized, placebo-controlled, double blind, multicenter study with 52-week follow up. Eur Respir J. 2012 Sep; 40(3): 548–554.	22323576	72	2012	2009	several	smokers	placebo	161	12				21.7		16.1		14.3			13			9.3		6.8		6.8						5.6
Philip Tonnesen;Hans Lauri;Roland Perfekt;Anil Batra;Karl Mann. Efficacy and safety of a novel nicotine mouth spray in smoking cessation: A randomized, placebo-controlled, double blind, multicenter study with 52-week follow up. Eur Respir J. 2012 Sep; 40(3): 548–554.	22323576	72	2012	2009	several	smokers	nicotine spray	318	12				31.8		26.1		24.5			20.1			17.9		16.7		15.7						13.8
Philip. Tonnesen;Jesper. Norregaard;Kåre. Simonsen;Urbain. Säwe. A double-blind trial of a 16-hour transdermal nicotine patch in smoking cessation. N Engl J Med. 1991 Aug 1;325(5):311-5	2057036	73	1991	1989	Denmark	smokers	placebo	144	16						17					10								5					4
Philip. Tonnesen;Jesper. Norregaard;Kåre. Simonsen;Urbain. Säwe. A double-blind trial of a 16-hour transdermal nicotine patch in smoking cessation. N Engl J Med. 1991 Aug 1;325(5):311-5	2057036	73	1991	1989	Denmark	smokers	nicotine patch	145	16						53					41								24					17
NCT01347112. Varenicline Treatment for Active Alcoholic Smokers	none	74	2014	2011	USA	alcoholics	placebo	17	12											5.9							0
NCT01347112. Varenicline Treatment for Active Alcoholic Smokers	none	74	2014	2011	USA	alcoholics	varenicline	16	12											37.5							25
R. West;W. Zatonski. Placebo-controlled trial of cytisine for smoking cessation N Engl J Med 2011; 365:1193-1200	22250168	75	2011	??	Poland	smokers	cytisine	370	4																		10						8.4
R. West;W. Zatonski. Placebo-controlled trial of cytisine for smoking cessation N Engl J Med 2011; 365:1193-1200	22250168	75	2011	??	Poland	smokers	placebo	370	4																		3.5						2.4
Richard. D. Hurt;David. P. L. Sachs;Elbert. D. Glover;Kenneth. P. Offord;J. Andrew Johnston;Lowell. C. Dale;Moise. A. Khayrallah;Darrell. R. Schroeder;Penny. N. Glover;C. Rollynn. Sullivan. A comparison of sustained-release bupropion and placebo for smoking cessation	9337378	76	1997	??	USA	smokers	placebo	153	7							10.5
Richard. D. Hurt;David. P. L. Sachs;Elbert. D. Glover;Kenneth. P. Offord;J. Andrew Johnston;Lowell. C. Dale;Moise. A. Khayrallah;Darrell. R. Schroeder;Penny. N. Glover;C. Rollynn. Sullivan. A comparison of sustained-release bupropion and placebo for smoking cessation	9337378	76	1997	??	USA	smokers	bupropion (all)	462	7							18.8
Richard. D. Hurt;David. P. L. Sachs;Elbert. D. Glover;Kenneth. P. Offord;J. Andrew Johnston;Lowell. C. Dale;Moise. A. Khayrallah;Darrell. R. Schroeder;Penny. N. Glover;C. Rollynn. Sullivan. A comparison of sustained-release bupropion and placebo for smoking cessation	9337378	76	1997	??	USA	smokers	bupropion (100mg)	153	7							13.7
Richard. D. Hurt;David. P. L. Sachs;Elbert. D. Glover;Kenneth. P. Offord;J. Andrew Johnston;Lowell. C. Dale;Moise. A. Khayrallah;Darrell. R. Schroeder;Penny. N. Glover;C. Rollynn. Sullivan. A comparison of sustained-release bupropion and placebo for smoking cessation	9337378	76	1997	??	USA	smokers	bupropion (150mg)	153	7							18.3
Richard. D. Hurt;David. P. L. Sachs;Elbert. D. Glover;Kenneth. P. Offord;J. Andrew Johnston;Lowell. C. Dale;Moise. A. Khayrallah;Darrell. R. Schroeder;Penny. N. Glover;C. Rollynn. Sullivan. A comparison of sustained-release bupropion and placebo for smoking cessation	9337378	76	1997	??	USA	smokers	bupropion (300mg)	156	7							24.4
Robert Anthenelli, M.,;Chad. Morris;Tanya. S. Ramey;Sarah. J. Dubrava;Kostas. Tsilkos;Cristina. Russ;Carla. Yunis. Effects of Varenicline on Smoking Cessation in Adults With Stably Treated Current or Past Major DepressionA Randomized Trial	24042367	77	2013	2010	several	depressed	placebo	269	12											15.6							12.3						10.4
Robert Anthenelli, M.,;Chad. Morris;Tanya. S. Ramey;Sarah. J. Dubrava;Kostas. Tsilkos;Cristina. Russ;Carla. Yunis. Effects of Varenicline on Smoking Cessation in Adults With Stably Treated Current or Past Major DepressionA Randomized Trial	24042367	77	2013	2010	several	depressed	varenicline	256	12											35.9							25						20.3
Robyn. L. Richmond;Linda. Kehoe;Neto. Almeida;Cesar. Abilio. Effectiveness of a 24‐hour transdermal nicotine patch in conjunction with a cognitive behavioural programme: one year outcome	9060195	78	1997	??	Australia	smokers	placebo	152	14																								9
Robyn. L. Richmond;Linda. Kehoe;Neto. Almeida;Cesar. Abilio. Effectiveness of a 24‐hour transdermal nicotine patch in conjunction with a cognitive behavioural programme: one year outcome	9060195	78	1997	??	Australia	smokers	transdermal nicotine patch	153	14																								19
Roldano. Fossati;Giovanni. Apolone;Emanuele. Negri;Anna. Compagnoni;Carlo. La Vecchia;Simone. Mangano;Luca. Clivio;Silvio. Garattini. A double-blind, placebo-controlled, randomized trial of bupropion for smoking cessation in primary care	17846399	79	2007	2004	Italy	smokers	placebo	193	7							22.3																	13.6
Roldano. Fossati;Giovanni. Apolone;Emanuele. Negri;Anna. Compagnoni;Carlo. La Vecchia;Simone. Mangano;Luca. Clivio;Silvio. Garattini. A double-blind, placebo-controlled, randomized trial of bupropion for smoking cessation in primary care	17846399	79	2007	2004	Italy	smokers	bupropion	400	7							41																	25.3
S. Tonstad;C. Farsang;G. Klaene;K. Lewis;A. Manolis;A. P. Perruchoud;C. Silagy;P. I. Van Spiegel;C. Astbury;A. Hider. Bupropion SR for smoking cessation in smokers with cardiovascular disease: a multicentre, randomised study. Eur Heart J. 2003 May;24(10):946-55.	12714026	80	2003	??	Norway	cardiovascular	placebo	313	7							19												11					9
S. Tonstad;C. Farsang;G. Klaene;K. Lewis;A. Manolis;A. P. Perruchoud;C. Silagy;P. I. Van Spiegel;C. Astbury;A. Hider. Bupropion SR for smoking cessation in smokers with cardiovascular disease: a multicentre, randomised study. Eur Heart J. 2003 May;24(10):946-55.	12714026	80	2003	??	Norway	cardiovascular	bupropion	313	7							43												27					22
Saul. Shiffman;Carolyn. M. Dresler;Peter. Hajek;Simon. J. A. Gilburt;Darren. A. Targett;Kenneth. R. Strahs. Efficacy of a nicotine lozenge for smoking cessation. Arch Intern Med. 2002 Jun 10;162(11):1267-76.	12038945	81	2002	??	several	high dependence smokers	placebo	451	24						20.8					14							10.2						6.2
Saul. Shiffman;Carolyn. M. Dresler;Peter. Hajek;Simon. J. A. Gilburt;Darren. A. Targett;Kenneth. R. Strahs. Efficacy of a nicotine lozenge for smoking cessation. Arch Intern Med. 2002 Jun 10;162(11):1267-76.	12038945	81	2002	??	several	low/high dependence smokers	nicotine lozenge (all)	909	24						47.3					34.8							23.9						16.4
Saul. Shiffman;Carolyn. M. Dresler;Peter. Hajek;Simon. J. A. Gilburt;Darren. A. Targett;Kenneth. R. Strahs. Efficacy of a nicotine lozenge for smoking cessation. Arch Intern Med. 2002 Jun 10;162(11):1267-76.	12038945	81	2002	??	several	low dependence smokers	nicotine lozenge (2mg)	459	24						46					34.4							24.2						17.9
Saul. Shiffman;Carolyn. M. Dresler;Peter. Hajek;Simon. J. A. Gilburt;Darren. A. Targett;Kenneth. R. Strahs. Efficacy of a nicotine lozenge for smoking cessation. Arch Intern Med. 2002 Jun 10;162(11):1267-76.	12038945	81	2002	??	several	high dependence smokers	nicotine lozenge (4mg)	450	24						48.7					35.3							23.6						14.9
Saul. Shiffman;Carolyn. M. Dresler;Peter. Hajek;Simon. J. A. Gilburt;Darren. A. Targett;Kenneth. R. Strahs. Efficacy of a nicotine lozenge for smoking cessation. Arch Intern Med. 2002 Jun 10;162(11):1267-76.	12038945	81	2002	??	several	low dependence smokers	placebo	458	24						29.7					21.6							14.4						9.6
Sean. P. David;David. R. Strong;Marcus. R. Munafò;Richard. A. Brown;Elizabeth. E. Lloyd-Richardson;Paul. E. Wileyto;Eden. A. Evins;Peter. G. Shields;Caryn. Lerman;Raymond. Niaura. Bupropion efficacy for smoking cessation is influenced by the DRD2 Taq1A polymorphism: analysis of pooled data from two clinical trials. Nicotine Tob Res. 2007 Dec;9(12):1251-7.	18058343	82	2007	??	USA	A1/A1 or A1/A2 genotype	placebo	145	10									25.5									19.3						13.1
Sean. P. David;David. R. Strong;Marcus. R. Munafò;Richard. A. Brown;Elizabeth. E. Lloyd-Richardson;Paul. E. Wileyto;Eden. A. Evins;Peter. G. Shields;Caryn. Lerman;Raymond. Niaura. Bupropion efficacy for smoking cessation is influenced by the DRD2 Taq1A polymorphism: analysis of pooled data from two clinical trials. Nicotine Tob Res. 2007 Dec;9(12):1251-7.	18058343	82	2007	??	USA	A1/A1 or A1/A2 genotype	bupropion	164	10									32.9									22						14
Sean. P. David;David. R. Strong;Marcus. R. Munafò;Richard. A. Brown;Elizabeth. E. Lloyd-Richardson;Paul. E. Wileyto;Eden. A. Evins;Peter. G. Shields;Caryn. Lerman;Raymond. Niaura. Bupropion efficacy for smoking cessation is influenced by the DRD2 Taq1A polymorphism: analysis of pooled data from two clinical trials. Nicotine Tob Res. 2007 Dec;9(12):1251-7.	18058343	82	2007	??	USA	A2/A2 genotype	bupropion	202	10									35.2									26.7						16.3
Sean. P. David;David. R. Strong;Marcus. R. Munafò;Richard. A. Brown;Elizabeth. E. Lloyd-Richardson;Paul. E. Wileyto;Eden. A. Evins;Peter. G. Shields;Caryn. Lerman;Raymond. Niaura. Bupropion efficacy for smoking cessation is influenced by the DRD2 Taq1A polymorphism: analysis of pooled data from two clinical trials. Nicotine Tob Res. 2007 Dec;9(12):1251-7.	18058343	82	2007	??	USA	A2/A2 genotype	bupropion	205	10									15.1									12.2						10.7
Sean. P. David;Marcus. R. Munafò;Michael. F. G. Murphy;Robert. T. Walton;Elaine. C. Johnstone. The serotonin transporter 5-HTTLPR polymorphism and treatment response to nicotine patch: follow-up of a randomized controlled trial. Nicotine Tob Res. 2007 Feb;9(2):225-31.	17365753	83	2007	1999	UK	SS seratonin transport protein	placebo	59	12											12							7
Sean. P. David;Marcus. R. Munafò;Michael. F. G. Murphy;Robert. T. Walton;Elaine. C. Johnstone. The serotonin transporter 5-HTTLPR polymorphism and treatment response to nicotine patch: follow-up of a randomized controlled trial. Nicotine Tob Res. 2007 Feb;9(2):225-31.	17365753	83	2007	1999	UK	SS seratonin transport protein	nicotine patch	72	12											25							17
Sean. P. David;Marcus. R. Munafò;Michael. F. G. Murphy;Robert. T. Walton;Elaine. C. Johnstone. The serotonin transporter 5-HTTLPR polymorphism and treatment response to nicotine patch: follow-up of a randomized controlled trial. Nicotine Tob Res. 2007 Feb;9(2):225-31.	17365753	83	2007	1999	UK	SL seratonin transport protein	nicotine patch	173	12											19							13
Sean. P. David;Marcus. R. Munafò;Michael. F. G. Murphy;Robert. T. Walton;Elaine. C. Johnstone. The serotonin transporter 5-HTTLPR polymorphism and treatment response to nicotine patch: follow-up of a randomized controlled trial. Nicotine Tob Res. 2007 Feb;9(2):225-31.	17365753	83	2007	1999	UK	LL seratonin transport protein	nicotine patch	125	12											19							18
Sean. P. David;Marcus. R. Munafò;Michael. F. G. Murphy;Robert. T. Walton;Elaine. C. Johnstone. The serotonin transporter 5-HTTLPR polymorphism and treatment response to nicotine patch: follow-up of a randomized controlled trial. Nicotine Tob Res. 2007 Feb;9(2):225-31.	17365753	83	2007	1999	UK	SL seratonin transport protein	placebo	180	12											10							7
Sean. P. David;Marcus. R. Munafò;Michael. F. G. Murphy;Robert. T. Walton;Elaine. C. Johnstone. The serotonin transporter 5-HTTLPR polymorphism and treatment response to nicotine patch: follow-up of a randomized controlled trial. Nicotine Tob Res. 2007 Feb;9(2):225-31.	17365753	83	2007	1999	UK	LL seratonin transport protein	placebo	132	12											14							14
Serena. Tonstad;Ingar. Holme;Philip. Tønnesen. Dianicline, a novel α4β2 nicotinic acetylcholine receptor partial agonist, for smoking cessation: a randomized placebo-controlled clinical trial. Nicotine Tob Res. 2011 Jan;13(1):1-6	21041839	84	2011	2006	several	smokers	dianicline	300	7							24												16.7
Serena. Tonstad;Ingar. Holme;Philip. Tønnesen. Dianicline, a novel α4β2 nicotinic acetylcholine receptor partial agonist, for smoking cessation: a randomized placebo-controlled clinical trial. Nicotine Tob Res. 2011 Jan;13(1):1-6	21041839	84	2011	2006	several	smokers	placebo	302	7							20.5												13.9
Shih-Tzu. Tsai;Hong-Jun. Cho;Huey-Shinn. Cheng;Cheol-Hwan. Kim;Kuang-Chieh. Hsueh;Clare. B. Billing;Kathryn. E. Williams. A randomized, placebo-controlled trial of varenicline, a selective α4β2 nicotinic acetylcholine receptor partial agonist, as a new therapy for smoking cessation in Asian smokers	17692719	86	2007	??	several	smokers	placebo	124	12											32.3							21.8
Shih-Tzu. Tsai;Hong-Jun. Cho;Huey-Shinn. Cheng;Cheol-Hwan. Kim;Kuang-Chieh. Hsueh;Clare. B. Billing;Kathryn. E. Williams. A randomized, placebo-controlled trial of varenicline, a selective α4β2 nicotinic acetylcholine receptor partial agonist, as a new therapy for smoking cessation in Asian smokers	17692719	86	2007	??	several	smokers	varenicline	126	12											59.5							46.8
Stephen. Rennard;John. Hughes;Paul. M. Cinciripini;Eva. Kralikova;Tobias. Raupach;Carmen. Arteaga;Lisa. B. St Aubin;Cristina. Russ. A randomized placebo-controlled trial of varenicline for smoking cessation allowing flexible quit dates. Nicotine Tob Res. 2012 Mar;14(3):343-50.	22080588	87	2012	2008	several	smokers	placebo	166	12											19.3							12.7
Stephen. Rennard;John. Hughes;Paul. M. Cinciripini;Eva. Kralikova;Tobias. Raupach;Carmen. Arteaga;Lisa. B. St Aubin;Cristina. Russ. A randomized placebo-controlled trial of varenicline for smoking cessation allowing flexible quit dates. Nicotine Tob Res. 2012 Mar;14(3):343-50.	22080588	87	2012	2008	several	smokers	varenicline	493	12											53.1							34.7
Steven. G. Gourlay;Andrew. Forbes;Tracey. Marriner;Damian. Pethica;John. J. McNeil. Double blind trial of repeated treatment with transdermal nicotine for relapsed smokers	7640544	88	1995	??	Australia	smokers	placebo	314	12				4.5				2.2			1.3								1.3
Steven. G. Gourlay;Andrew. Forbes;Tracey. Marriner;Damian. Pethica;John. J. McNeil. Double blind trial of repeated treatment with transdermal nicotine for relapsed smokers	7640544	88	1995	??	Australia	smokers	nicotine patch	315	12				5.4				2.5			2.2								1.6
T. Blondal;M. Franzon;A. Westin. A double-blind randomized trial of nicotine nasal spray as an aid in smoking cessation. Eur Respir J. 1997 Jul;10(7):1585-90.	9230252	89	1997	??	Iceland	smokers	placebo	78	52						24					19							18
T. Blondal;M. Franzon;A. Westin. A double-blind randomized trial of nicotine nasal spray as an aid in smoking cessation. Eur Respir J. 1997 Jul;10(7):1585-90.	9230252	89	1997	??	Iceland	smokers	nicotine nasal spray	79	52						51					39							29
Hays JT, Leischow SJ, Lawrence D, Lee TC. Adherence to treatment for tobacco dependence: association with smoking abstinence and predictors of adherence. Nicotine Tob Res. 2010 Jun;12(6):574-81.	20457644	90	2010	2003	USA	smokers	placebo	684	12											17.7
Hays JT, Leischow SJ, Lawrence D, Lee TC. Adherence to treatment for tobacco dependence: association with smoking abstinence and predictors of adherence. Nicotine Tob Res. 2010 Jun;12(6):574-81.	20457644	90	2010	2003	USA	smokers	bupropion	669	12											29.8
Hays JT, Leischow SJ, Lawrence D, Lee TC. Adherence to treatment for tobacco dependence: association with smoking abstinence and predictors of adherence. Nicotine Tob Res. 2010 Jun;12(6):574-81.	20457644	90	2010	2003	USA	smokers	varenicline	692	12											44.2
David. Gonzales;Peter. Hajek;Lew. Pliamm;Kristiaan. Nackaerts;L‐J. Tseng;Thomas. D. McRae;Joan. Treadow. Retreatment with varenicline for smoking cessation in smokers who have previously taken varenicline: a randomized, placebo‐controlled trial. Clin Pharmacol Ther. 2014 Sep;96(3):390-6	24911368	91	2014	??	several	smokers	placebo	245	12											11.8							7.8						3.3
David. Gonzales;Peter. Hajek;Lew. Pliamm;Kristiaan. Nackaerts;L‐J. Tseng;Thomas. D. McRae;Joan. Treadow. Retreatment with varenicline for smoking cessation in smokers who have previously taken varenicline: a randomized, placebo‐controlled trial. Clin Pharmacol Ther. 2014 Sep;96(3):390-6	24911368	91	2014	??	several	smokers	varenicline	249	12											45							28.9						20.1
Caponnetto P, Campagna D, Cibella F, et al. EffiCiency and Safety of an eLectronic cigAreTte (ECLAT) as tobacco cigarettes substitute: a prospective 12-month randomized control design study. PLoS ONE. 2013;8(6):e66317.	23826093	92	2013	2010	Italy	smokers	e-cigarettes (all)	200	12						13					14													11
Caponnetto P, Campagna D, Cibella F, et al. EffiCiency and Safety of an eLectronic cigAreTte (ECLAT) as tobacco cigarettes substitute: a prospective 12-month randomized control design study. PLoS ONE. 2013;8(6):e66317.	23826093	92	2013	2010	Italy	smokers	placebo	100	12											4													4
Caponnetto P, Campagna D, Cibella F, et al. EffiCiency and Safety of an eLectronic cigAreTte (ECLAT) as tobacco cigarettes substitute: a prospective 12-month randomized control design study. PLoS ONE. 2013;8(6):e66317.	23826093	92	2013	2010	Italy	smokers	e-cigarettes (5.4mg)	100	12						15					17													11
Caponnetto P, Campagna D, Cibella F, et al. EffiCiency and Safety of an eLectronic cigAreTte (ECLAT) as tobacco cigarettes substitute: a prospective 12-month randomized control design study. PLoS ONE. 2013;8(6):e66317.	23826093	92	2013	2010	Italy	smokers	e-cigarettes (7.2mg)	100	12						11					11													11
O'Brien B, Knight-West O, Walker N, Parag V, Bullen C. E-cigarettes versus NRT for smoking reduction or cessation in people with mental illness: secondary analysis of data from the ASCEND trial. Tob Induc Dis. 2015 Mar 24;13(1):5.	25814920	93	2015	??	New Zealand	smokers	e-cigarette (16mg)	250	12																		7
O'Brien B, Knight-West O, Walker N, Parag V, Bullen C. E-cigarettes versus NRT for smoking reduction or cessation in people with mental illness: secondary analysis of data from the ASCEND trial. Tob Induc Dis. 2015 Mar 24;13(1):5.	25814920	93	2015	??	New Zealand	smokers	placebo	61	12																		5
O'Brien B, Knight-West O, Walker N, Parag V, Bullen C. E-cigarettes versus NRT for smoking reduction or cessation in people with mental illness: secondary analysis of data from the ASCEND trial. Tob Induc Dis. 2015 Mar 24;13(1):5.	25814920	93	2015	??	New Zealand	smokers	nicotine patch (21mg)	260	12																		5
O'Brien B, Knight-West O, Walker N, Parag V, Bullen C. E-cigarettes versus NRT for smoking reduction or cessation in people with mental illness: secondary analysis of data from the ASCEND trial. Tob Induc Dis. 2015 Mar 24;13(1):5.	25814920	93	2015	??	New Zealand	mental illness	e-cigarette (16mg)	39	12																		2
O'Brien B, Knight-West O, Walker N, Parag V, Bullen C. E-cigarettes versus NRT for smoking reduction or cessation in people with mental illness: secondary analysis of data from the ASCEND trial. Tob Induc Dis. 2015 Mar 24;13(1):5.	25814920	93	2015	??	New Zealand	mental illness	nicotine patch (21mg)	35	12																		5
O'Brien B, Knight-West O, Walker N, Parag V, Bullen C. E-cigarettes versus NRT for smoking reduction or cessation in people with mental illness: secondary analysis of data from the ASCEND trial. Tob Induc Dis. 2015 Mar 24;13(1):5.	25814920	93	2015	??	New Zealand	mental illness	placebo	12	12																		0
Wagena EJ, Knipschild PG, et al. Efficacy of bupropion and nortriptyline for smoking cessation among people at risk for or with chronic obstructive pulmonary disease. Arch Intern Med. 2005 Oct 24;165(19):2286-92.	16246996	94	2005	2002	Netherlands	COPD risk	nortriptyline	80	12											28.8								14.6
Wagena EJ, Knipschild PG, et al. Efficacy of bupropion and nortriptyline for smoking cessation among people at risk for or with chronic obstructive pulmonary disease. Arch Intern Med. 2005 Oct 24;165(19):2286-92.	16246996	94	2005	2002	Netherlands	COPD risk	placebo	89	12											19.1								14.6
Wagena EJ, Knipschild PG, et al. Efficacy of bupropion and nortriptyline for smoking cessation among people at risk for or with chronic obstructive pulmonary disease. Arch Intern Med. 2005 Oct 24;165(19):2286-92.	16246996	94	2005	2002	Netherlands	COPD risk	bupropion	86	12											31.4								27.9
Cooper S, Taggar J, Lewis S et al. Effect of nicotine patches in pregnancy on infant and maternal outcomes at 2 years: follow-up from the randomised, double-blind, placebo-controlled SNAP trial. Lancet Respir Med. 2014 Sep;2(9):728-37	25127405	95	2014	??	uk	pregnant women	Placebo	529	8				11.7
Cooper S, Taggar J, Lewis S et al. Effect of nicotine patches in pregnancy on infant and maternal outcomes at 2 years: follow-up from the randomised, double-blind, placebo-controlled SNAP trial. Lancet Respir Med. 2014 Sep;2(9):728-37	25127405	95	2014	??	uk	pregnant women	NRT	521	8				21.3
Simon JA, Duncan C, Huggins J et al. Sustained-release bupropion for hospital-based smoking cessation: a randomized trial. Nicotine Tob Res. 2009 Jun;11(6):663-9.	19395688	96	2009	2004	USA	hospital	placebo	43	7							24											24
Simon JA, Duncan C, Huggins J et al. Sustained-release bupropion for hospital-based smoking cessation: a randomized trial.Nicotine Tob Res. 2009 Jun;11(6):663-9.	19395688	96	2009	2004	USA	hospital	bupropion	42	7							24											15
Oncken C, Gonzales D, Nides M, Rennard S, Watsky E, Billing C, Anziano R, Reeves K (2006) Efficacy and safety of the novel selective nicotinic acetylcholine receptor partial agonist, varenicline, for smoking cessation. Arch Intern Med 166(15):1571–1577	16908789	97	2006	??	USA	smokers	Placebo	129	12							10.9				11.6													3.9
Oncken C, Gonzales D, Nides M, Rennard S, Watsky E, Billing C, Anziano R, Reeves K (2006) Efficacy and safety of the novel selective nicotinic acetylcholine receptor partial agonist, varenicline, for smoking cessation. Arch Intern Med 166(15):1571–1577	16908789	97	2006	??	USA	smokers	Varenicline (all)	518	12							38.1				46.7													20.5
Oncken C, Gonzales D, Nides M, Rennard S, Watsky E, Billing C, Anziano R, Reeves K (2006) Efficacy and safety of the novel selective nicotinic acetylcholine receptor partial agonist, varenicline, for smoking cessation. Arch Intern Med 166(15):1571–1577	16908789	97	2006	??	USA	smokers	Varenicline (0.5mg titrated)	130	12							35.4				40.8													18.5
Oncken C, Gonzales D, Nides M, Rennard S, Watsky E, Billing C, Anziano R, Reeves K (2006) Efficacy and safety of the novel selective nicotinic acetylcholine receptor partial agonist, varenicline, for smoking cessation. Arch Intern Med 166(15):1571–1577	16908789	97	2006	??	USA	smokers	Varenicline (0.5mg)	259	12							36.3				44													18.5
Oncken C, Gonzales D, Nides M, Rennard S, Watsky E, Billing C, Anziano R, Reeves K (2006) Efficacy and safety of the novel selective nicotinic acetylcholine receptor partial agonist, varenicline, for smoking cessation. Arch Intern Med 166(15):1571–1577	16908789	97	2006	??	USA	smokers	Varenicline (0.5mg, nontitrated)	129	12							37.3				47.3													18.6
Oncken C, Gonzales D, Nides M, Rennard S, Watsky E, Billing C, Anziano R, Reeves K (2006) Efficacy and safety of the novel selective nicotinic acetylcholine receptor partial agonist, varenicline, for smoking cessation. Arch Intern Med 166(15):1571–1577	16908789	97	2006	??	USA	smokers	Varenicline (1mg nontitrated)	129	12							38.8				44.2													19.4
Oncken C, Gonzales D, Nides M, Rennard S, Watsky E, Billing C, Anziano R, Reeves K (2006) Efficacy and safety of the novel selective nicotinic acetylcholine receptor partial agonist, varenicline, for smoking cessation. Arch Intern Med 166(15):1571–1577	16908789	97	2006	??	USA	smokers	Varenicline (1mg titrated)	130	12							40.8				54.6													25.4
Oncken C, Gonzales D, Nides M, Rennard S, Watsky E, Billing C, Anziano R, Reeves K (2006) Efficacy and safety of the novel selective nicotinic acetylcholine receptor partial agonist, varenicline, for smoking cessation. Arch Intern Med 166(15):1571–1577	16908789	97	2006	??	USA	smokers	Varenicline (1mg)	259	12							39.8				49.4													22.4
Agneta. Hjalmarson;Fredrik. Nilsson;Lars. Sjöström;Olle. Wiklund. The nicotine inhaler in smoking cessation.	none	98	1997	??	Sweden	smokers	placebo	124	24																								18
Agneta. Hjalmarson;Fredrik. Nilsson;Lars. Sjöström;Olle. Wiklund. The nicotine inhaler in smoking cessation.	none	98	1997	??	Sweden	smokers	nicotine inhaler	123	24																								28
Gilbert. Y. Wong;Troy. D. Wolter;Gary. A. Croghan;Ivana. T. Croghan;Kenneth. P. Offord;Richard. D. Hurt. A randomized trial of naltrexone for smoking cessation	10615738	99	1999	??	USA	smokers	naltrexone	23	12	30	17	17	17		13		13	9		9							9
Gilbert. Y. Wong;Troy. D. Wolter;Gary. A. Croghan;Ivana. T. Croghan;Kenneth. P. Offord;Richard. D. Hurt. A randomized trial of naltrexone for smoking cessation	10615738	99	1999	??	USA	smokers	placebo	26	12	31	19	19	19		15		12	12		12							8

## Sheet: 2. Notes for interpreting data
		Notes for interpreting data in all sheets
		Study included data on dosage: results by individual dosage group
		Study included data on different dosage: combined results for whole sample
		Study included data on different subgroups: results by subgroup
		Study included data on different subgroups: combined results for whole sample
																																			#REF!
